# Supplementary material for: Induction of menstruation in mice reveals the regulation of menstrual shedding
Source: bioRxiv. 2025 Oct 9:2025.10.08.681007. Preprint. [Version 1] doi: 10.1101/2025.10.08.681007 (PMC12668411; doi:10.1101/2025.10.08.681007)
Supplement: Supplement 1 [file media-1.csv]

	human_gene	mouse_gene	top_10_pct_mi	human_mi_rank	mouse_mi_rank	human_mi_percentile	mouse_mi_percentile	human_mi	mouse_mi	human_q	mouse_q	human_p	mouse_p	significant	expr_1_pct	ortholog_univ
0	ALDH1L1	Aldh1l1	neither	3679.0		70.4079169683804		0.0095870098967079	0.0043223793218871	0.0032017913820134	0.0015984727734414	0.0009990009990009	0.0009990009990009	human	human	False
1	SOX12	Sox12	neither		12181.0		14.490311710193764	0.0018552627717052	0.0114813979825201	0.0645217594628015	0.0015984727734414	0.0309690309690309	0.0009990009990009	both	both	True
2	FRY	Fry	human	133.0	8029.0	98.93796765628773	43.639427127211455	0.0678538029604376	0.0307287363784114	0.0032017913820134	0.0015984727734414	0.0009990009990009	0.0009990009990009	both	both	True
3	RPE65	Rpe65	neither					0.0006181250511234	0.0026607108139504	0.5743881337862006	0.5937659901074536	0.4285714285714285	0.5564435564435565	neither	neither	False
4	YWHAE	Ywhae	neither	2453.0	1637.0	80.27194464558693	88.51446222971076	0.0126429070912901	0.0816768573695174	0.0032017913820134	0.0015984727734414	0.0009990009990009	0.0009990009990009	both	both	True
5	CAMKV	Camkv	neither					0.0005957961554056	0.0027200685624774	0.8060608486498092	0.239477503628447	0.7002997002997003	0.1978021978021978	neither	neither	False
6	MPST	Mpst	neither	2861.0		76.98929921956714		0.0114362831876371	0.0048646192762843	0.0032017913820134	0.0015984727734414	0.0009990009990009	0.0009990009990009	human	human	False
7	TST	Tst	neither	8862.0		28.707056078526023		0.003845426863082	0.002596756610541	0.0032017913820134	0.618121104721951	0.0009990009990009	0.5854145854145855	human	human	False
8	HS3ST1	Hs3st1	neither					0.0005784552783515	0.0040329740055584	0.8480784790087508	0.0031490820425844	0.7642357642357642	0.0019980019980019	neither	neither	False
9	HS3ST2	Hs3st2	neither					0.0011621693162454	0.0027991875696379	0.0590792241177843	0.0136403789860217	0.0279720279720279	0.0089910089910089	neither	neither	False
10	HS3ST3B1	Hs3st3b1	neither	8078.0	5581.0	35.014884544211114	60.82561078348778	0.0044434648065536	0.0482858526173413	0.0032017913820134	0.0015984727734414	0.0009990009990009	0.0009990009990009	both	both	True
11	HS3ST3A1	Hs3st3a1	neither	2396.0	6450.0	80.73054952128086	54.72479640550407	0.0128501772981768	0.0410410587094849	0.0032017913820134	0.0015984727734414	0.0009990009990009	0.0009990009990009	both	both	True
12	HS3ST4	Hs3st4	neither		10617.0		25.47037349059253	0.0009191915575363	0.0172121906789735	0.0682302771855009	0.0015984727734414	0.0329670329670329	0.0009990009990009	mouse	mouse	False
13	RPS11	Rps11	human	533.0	4273.0	95.71968782685654	70.00842459983151	0.0334146100297358	0.0596686872133109	0.0032017913820134	0.0015984727734414	0.0009990009990009	0.0009990009990009	both	both	True
14	TNFRSF9	Tnfrsf9	neither		14024.0		1.5515304689693907	0.0005069109115836	0.0061933468970853	0.9114388725008192	0.0015984727734414	0.8461538461538461	0.0009990009990009	mouse	mouse	False
15	TICRR	Ticrr	neither		6464.0		54.62650940746981	0.0006821280777197	0.0409426118644098	0.5413679193376818	0.0015984727734414	0.3966033966033966	0.0009990009990009	mouse	mouse	False
16	BSG	Bsg	both	1143.0	1110.0	90.81181108697402	92.21426565571468	0.0210733394970144	0.0893337234365438	0.0032017913820134	0.0015984727734414	0.0009990009990009	0.0009990009990009	both	both	True
17	RPL36AL	Gm6525	neither	2718.0	12316.0	78.13983425858878	13.542544229149115	0.0118012626292547	0.0110576321267421	0.0032017913820134	0.0015984727734414	0.0009990009990009	0.0009990009990009	both	both	True
18	RPL6	Rpl6	both	537.0	877.0	95.68750502856224	93.85004212299916	0.033344170406681	0.0956872991121033	0.0032017913820134	0.0015984727734414	0.0009990009990009	0.0009990009990009	both	both	True
19	HS6ST1	Hs6st1	neither	7278.0	7447.0	41.45144420307346	47.72535804549284	0.0051134599799311	0.0342557238009586	0.0032017913820134	0.0015984727734414	0.0009990009990009	0.0009990009990009	both	both	True
20	HS6ST3	Hs6st3	neither	10241.0	8257.0	17.612036366562073	42.03875315922493	0.0029899641554533	0.0293979324327475	0.0032017913820134	0.0015984727734414	0.0009990009990009	0.0009990009990009	both	both	True
21	KDSR	Kdsr	mouse	6595.0	260.0	46.94665701182718	98.1816905363662	0.0057338702275944	0.1416108775234144	0.0083018801832015	0.0015984727734414	0.0029970029970029	0.0009990009990009	both	both	True
22	MAP9	Map9	neither	7980.0	12430.0	35.80336310242176	12.742207245155852	0.0045177931021627	0.0107056103884355	0.0032017913820134	0.0015984727734414	0.0009990009990009	0.0009990009990009	both	both	True
23	TNFAIP3	Tnfaip3	neither	1853.0	13978.0	85.0993643897337	1.8744734625105304	0.0152312258343128	0.0063491612011432	0.0032017913820134	0.0015984727734414	0.0009990009990009	0.0009990009990009	both	both	True
24	ADORA2A	Adora2a	neither					0.0017491140666059	0.0035143483665435	0.0058330228002429	0.0015984727734414	0.0019980019980019	0.0009990009990009	neither	neither	False
25	RBFOX1	Rbfox1	neither	2952.0	12059.0	76.25714055837155	15.346812693063749	0.0111799335769851	0.011926695809262	0.0032017913820134	0.0015984727734414	0.0009990009990009	0.0009990009990009	both	both	True
26	ADORA3	Adora3	neither					0.0006181360339494	0.0027002967359084	0.4064502824707364	0.1724319486126466	0.2757242757242757	0.1308691308691308	neither	neither	False
27	CRYAA	Cryaa	neither		5945.0		58.27014883459702	0.0006032441127864	0.0451720305428751	0.8105613394869593	0.0015984727734414	0.7072927072927073	0.0009990009990009	mouse	mouse	False
28	PRXL2C	Prxl2c	neither	11939.0	6934.0	3.95043849062676	51.32687447346251	0.0019772346241491	0.0376272660919716	0.0237803627634133	0.0015984727734414	0.0099900099900099	0.0009990009990009	both	both	True
29	AAK1	Aak1	neither		4987.0		64.99578770008425	0.0044646259046086	0.053200314041975	0.0948991993192883	0.0015984727734414	0.0479520479520479	0.0009990009990009	both	both	True
30	AANAT	Aanat	neither					0.0005274088131657	0.0033486808154655	0.9325770690773114	0.0015984727734414	0.8781218781218781	0.0009990009990009	neither	neither	False
31	ABCA1	Abca1	neither		3373.0		76.32687447346251	0.004499109498941	0.0672768968649615	0.1430106918594783	0.0015984727734414	0.0769230769230769	0.0009990009990009	both	both	True
32	ABCA3	Abca3	neither		6948.0		51.228587475428256	0.001305666492274	0.0375737634931154	0.0320393394420995	0.0015984727734414	0.0139860139860139	0.0009990009990009	mouse	mouse	False
33	ABCB5	Abcb5	neither	10462.0		15.83393676080135		0.0028525886307397	0.0028610141915186	0.0032017913820134	0.1502209243951882	0.0009990009990009	0.1118881118881118	human	human	False
34	ABCB4	Abcb4	neither	7136.0		42.593933542521526		0.005249120116	0.0050520914334567	0.0032017913820134	0.0015984727734414	0.0009990009990009	0.0009990009990009	human	human	False
35	TAP1	Tap1	neither	7474.0	14174.0	39.87448708665218	0.4984554900308902	0.0049400213124957	0.0054095549090353	0.0032017913820134	0.0015984727734414	0.0009990009990009	0.0009990009990009	both	both	True
36	TAP2	Tap2	neither	11304.0	12140.0	9.05945771984874	14.778152204436957	0.0023629506225737	0.0116118928831259	0.0151750260370549	0.0015984727734414	0.0059940059940059	0.0009990009990009	both	both	True
37	ABCB6	Abcb6	neither	12276.0	14086.0	1.2390377343310002	1.1162594776748105	0.0017047274723411	0.0059246369420269	0.0173841287305732	0.0015984727734414	0.0069930069930069	0.0009990009990009	both	both	True
38	ABCC6	Abcc6	neither					0.0003630347876517	0.0026210931856714	0.7500321414090134	0.7815752621021158	0.6293706293706294	0.7662337662337663	human	human	False
39	CFTR	Cftr	neither	10139.0		18.432697723067022		0.0030554975512466	0.0026172828748607	0.0058330228002429	0.6836160031251017	0.0019980019980019	0.6593406593406593	human	human	False
40	ABCG4	Abcg4	neither					0.0005728840611697	0.0031032050046733	0.8835305920519618	0.0209180907332856	0.8101898101898102	0.0139860139860139	neither	neither	False
41	ABHD10	Abhd10	neither	9185.0	7285.0	26.10829511626036	48.86267902274642	0.0036260243135277	0.0353629710583611	0.0058330228002429	0.0015984727734414	0.0019980019980019	0.0009990009990009	both	both	True
42	ABHD17A	Abhd17a	neither	11069.0	9565.0	10.950197119639553	32.855939342881214	0.0025174369642022	0.0221450346088505	0.0300102091692583	0.0015984727734414	0.0129870129870129	0.0009990009990009	both	both	True
43	ABHD2	Abhd2	mouse	4646.0	771.0	62.62772548073055	94.59421510811568	0.0080162443330675	0.0997074036380025	0.0032017913820134	0.0015984727734414	0.0009990009990009	0.0009990009990009	both	both	True
44	EPHX4	Ephx4	neither					0.0005953586493022	0.0041824276013774	0.7475720096289533	0.0015984727734414	0.6263736263736264	0.0009990009990009	neither	neither	False
45	ABHD8	Abhd8	neither	9919.0	14144.0	20.202751629254166	0.7090704858185903	0.0031816914479727	0.005627188982989	0.0032017913820134	0.0015984727734414	0.0009990009990009	0.0009990009990009	both	both	True
46	ABI1	Abi1	neither	1875.0	2977.0	84.92235899911498	79.10699241786016	0.0150888597798237	0.0705068479306954	0.0032017913820134	0.0015984727734414	0.0009990009990009	0.0009990009990009	both	both	True
47	ABI3BP	Abi3bp	human	500.0	6271.0	95.98519591278462	55.981465880370685	0.0344017930170053	0.0424139491509418	0.0032017913820134	0.0015984727734414	0.0009990009990009	0.0009990009990009	both	both	True
48	ABRA	Abra	neither					0.0005716021084571	0.0044134019640919	0.766614927623657	0.0015984727734414	0.6493506493506493	0.0009990009990009	neither	neither	False
49	ABRAXAS1	Abraxas1	neither	4801.0	5981.0	61.380642046825976	58.01741083965178	0.0077992862303044	0.044927701215043	0.0032017913820134	0.0015984727734414	0.0009990009990009	0.0009990009990009	both	both	True
50	ABRAXAS2	Abraxas2	neither	10461.0	5402.0	15.841982460374927	62.0822802583544	0.0028529598083262	0.0496943486061391	0.0478525052527965	0.0015984727734414	0.0219780219780219	0.0009990009990009	both	both	True
51	ADCY5	Adcy5	neither	8425.0	9352.0	32.22302679217958	34.351305812973884	0.0041654585841657	0.0232820114917826	0.0032017913820134	0.0015984727734414	0.0009990009990009	0.0009990009990009	both	both	True
52	ACAP2	Acap2	neither		1550.0		89.12524571749508	0.0028501395300271	0.0826604697066035	0.2945379978872802	0.0015984727734414	0.1798201798201798	0.0009990009990009	both	both	True
53	SOAT2	Soat2	neither	9207.0		25.931289725641644		0.0036091130263731	0.0025102559731833	0.0032017913820134	0.7487464723930874	0.0009990009990009	0.7292707292707292	human	human	False
54	ACACA	Acaca	neither	3798.0	1813.0	69.45047871912463	87.27885425442291	0.0093381862083754	0.0798888973614566	0.0032017913820134	0.0015984727734414	0.0009990009990009	0.0009990009990009	both	both	True
55	ATP2A1	Atp2a1	neither		13790.0		3.194327436113451	0.0009771741566189	0.0069306973874765	0.3374253256108985	0.0015984727734414	0.2137862137862138	0.0009990009990009	both	both	True
56	ASIC2	Asic2	both	80.0	480.0	99.36438973368736	96.6371805672564	0.0867710709544806	0.1155939636108658	0.0032017913820134	0.0015984727734414	0.0009990009990009	0.0009990009990009	both	both	True
57	ASIC1	Asic1	neither					0.0006098093457749	0.0035118442822165	0.6316909226557006	0.0015984727734414	0.4895104895104895	0.0009990009990009	neither	neither	False
58	ASIC3	Asic3	neither		10191.0		28.46110643077787	0.0005731394069922	0.01919196815762	0.6653967560738316	0.0015984727734414	0.5394605394605395	0.0009990009990009	mouse	mouse	False
59	ASIC4	Asic4	neither					0.0007219097537245	0.0029137000960306	0.1051095699818056	0.1587634367614545	0.0539460539460539	0.1188811188811188	neither	neither	False
60	FURIN	Furin	neither	2631.0	8268.0	78.83981012149006	41.96152766076945	0.0120573160082	0.0293262428559257	0.0032017913820134	0.0015984727734414	0.0009990009990009	0.0009990009990009	both	both	True
61	A1CF	A1cf	neither					0.0005592330589572	0.0027200439045151	0.7285129370812271	0.2535831278800655	0.6053946053946054	0.2107892107892107	neither	neither	False
62	MACF1	Macf1	neither	2380.0	4471.0	80.85928071445812	68.61836562763268	0.012916865008707	0.0578255203608781	0.0032017913820134	0.0015984727734414	0.0009990009990009	0.0009990009990009	both	both	True
63	LARP6	Larp6	neither		11375.0		20.148834597023303	0.0020968657660886	0.0143489047342897	0.0572230042244888	0.0015984727734414	0.0269730269730269	0.0009990009990009	both	both	True
64	CHRNA1	Chrna1	neither					0.0005496360198354	0.0026606403573464	0.9857026202541151	0.5007385159228976	0.975024975024975	0.4625374625374625	neither	neither	False
65	CHRNB1	Chrnb1	neither	12361.0	10839.0	0.5551532705768767	23.911822521763547	0.0015868222589896	0.0163191303912111	0.0237803627634133	0.0015984727734414	0.0099900099900099	0.0009990009990009	both	both	True
66	CHRNG	Chrng	neither					0.0011284745773463	0.0045207868005237	0.1834242997185067	0.0015984727734414	0.1028971028971029	0.0009990009990009	human	human	False
67	PGM5	Pgm5	neither	4976.0	9351.0	59.97264462144983	34.35832631283348	0.0075466562608665	0.0232846245118407	0.0032017913820134	0.0015984727734414	0.0009990009990009	0.0009990009990009	both	both	True
68	ACIN1	Acin1	mouse	5014.0	1229.0	59.66690803765388	91.37882617242347	0.0074898569962984	0.0870684919608777	0.0083018801832015	0.0015984727734414	0.0029970029970029	0.0009990009990009	both	both	True
69	TNK1	Tnk1	neither					0.0013361361622161	0.0038418275117941	0.0983204624795424	0.0031490820425844	0.0499500499500499	0.0019980019980019	human	human	False
70	TNK2	Tnk2	neither	10071.0	6171.0	18.97980529407032	56.68351586632968	0.003088126228262	0.0431214969736379	0.0106811448007053	0.0015984727734414	0.0039960039960039	0.0009990009990009	both	both	True
71	ACLY	Acly	neither	7456.0	5920.0	40.01930967897659	58.445661331086775	0.0049523632582508	0.0453518662294829	0.0032017913820134	0.0015984727734414	0.0009990009990009	0.0009990009990009	both	both	True
72	SDHAF3	Sdhaf3	neither	10524.0	8188.0	15.33510338723952	42.523167649536646	0.0028206902895753	0.0297799886220069	0.0151750260370549	0.0015984727734414	0.0059940059940059	0.0009990009990009	both	both	True
73	ACOT11	Acot11	mouse	12326.0	149.0	0.8367527556521039	98.96096602078067	0.0016468973759302	0.1683177677593832	0.0380768092597808	0.0015984727734414	0.0169830169830169	0.0009990009990009	both	both	True
74	ACP5	Acp5	neither	4549.0		63.4081583393676		0.0081681190609446	0.003325152263045	0.0032017913820134	0.0015984727734414	0.0009990009990009	0.0009990009990009	human	human	False
75	PXYLP1	Pxylp1	neither	6408.0	5182.0	48.451202832086246	63.62679022746419	0.0059210740658541	0.05156081063555	0.0032017913820134	0.0015984727734414	0.0009990009990009	0.0009990009990009	both	both	True
76	ADIPOQ	Adipoq	neither					0.000581649526743	0.0027101527076822	0.8317348682371837	0.2612494778434421	0.7432567432567433	0.2177822177822178	neither	neither	False
77	ACSL1	Acsl1	mouse	6565.0	596.0	47.18802799903452	95.82280258354396	0.0057610899704445	0.1090666700858409	0.0032017913820134	0.0015984727734414	0.0009990009990009	0.0009990009990009	both	both	True
78	ACSL3	Acsl3	neither	2421.0	5048.0	80.52940703194142	64.56753720864926	0.012752603111843	0.0526624918607814	0.0032017913820134	0.0015984727734414	0.0009990009990009	0.0009990009990009	both	both	True
79	ACSL4	Acsl4	both	1235.0	966.0	90.07160672620485	93.22521763549564	0.0199517685690566	0.0932449560392538	0.0032017913820134	0.0015984727734414	0.0009990009990009	0.0009990009990009	both	both	True
80	ACSS1	Acss1	mouse	10467.0	610.0	15.793708262933462	95.72451558550968	0.0028500531806807	0.1083057688605515	0.0151750260370549	0.0015984727734414	0.0059940059940059	0.0009990009990009	both	both	True
81	TRAF3IP2	Traf3ip2	neither	1265.0	4284.0	89.83023573899752	69.93119910137602	0.0196835294933217	0.0595572615857546	0.0032017913820134	0.0015984727734414	0.0009990009990009	0.0009990009990009	both	both	True
82	ACTC1	Actc1	neither					0.0006210695703388	0.002779391085526	0.5441705354687578	0.07069764435449	0.3996003996003996	0.0499500499500499	neither	neither	False
83	INHBA	Inhba	both	22.0	644.0	99.83104030895488	95.48581859028364	0.1317121283440459	0.1062014404140545	0.0032017913820134	0.0015984727734414	0.0009990009990009	0.0009990009990009	both	both	True
84	INHBB	Inhbb	neither		1581.0		88.9076102218478	0.0025532853927955	0.0823390752112485	0.0032017913820134	0.0015984727734414	0.0009990009990009	0.0009990009990009	mouse	mouse	False
85	ACTA1	Acta1	neither					0.0006195794372485	0.0027290244752873	0.5515907415597818	0.2719864211290503	0.4065934065934066	0.2277722277722277	neither	neither	False
86	POMC	Pomc	neither					0.0013183621024509	0.0046135212300768	0.0032017913820134	0.0015984727734414	0.0009990009990009	0.0009990009990009	neither	neither	False
87	ACTB	Actb	both	29.0	333.0	99.77472041193982	97.66919404661613	0.1261148952859185	0.1309408831496488	0.0032017913820134	0.0015984727734414	0.0009990009990009	0.0009990009990009	both	both	True
88	ACTG1	Actg1	both	115.0	198.0	99.08279024861211	98.61696152766078	0.0736767380692389	0.1558347382636813	0.0032017913820134	0.0015984727734414	0.0009990009990009	0.0009990009990009	both	both	True
89	ACTN2	Actn2	neither					0.0025418510843936	0.0034604412921358	0.0032017913820134	0.0077033124243423	0.0009990009990009	0.0049950049950049	neither	neither	False
90	ACTN3	Actn3	neither					0.0006672067960625	0.0087509238874814	0.4508596295151356	0.0015984727734414	0.3146853146853147	0.0009990009990009	neither	neither	False
91	ACTR1A	Actr1a	neither	3982.0	5734.0	67.9700699975863	59.75147430497051	0.0090311165271843	0.0469552516351212	0.0032017913820134	0.0015984727734414	0.0009990009990009	0.0009990009990009	both	both	True
92	ACTR1B	Actr1b	neither	8154.0	4910.0	34.4034113766192	65.53636618927268	0.0043781637082207	0.0538845939998995	0.0058330228002429	0.0015984727734414	0.0019980019980019	0.0009990009990009	both	both	True
93	ACTR2	Actr2	neither	2179.0	1720.0	82.47646632874729	87.93176074136478	0.0137289371819742	0.080737655937662	0.0032017913820134	0.0015984727734414	0.0009990009990009	0.0009990009990009	both	both	True
94	ACVR2A	Acvr2a	neither		3338.0		76.57259196854817	0.0032687023457524	0.0675722882778404	0.1476719614580853	0.0015984727734414	0.0799200799200799	0.0009990009990009	both	both	True
95	ACVR2B	Acvr2b	neither	8389.0	8608.0	32.512671976828386	39.57455770850885	0.004197240675074	0.0272123241964235	0.0151750260370549	0.0015984727734414	0.0059940059940059	0.0009990009990009	both	both	True
96	ACVR1	Acvr1	neither	6472.0	3247.0	47.93627805937727	77.21145745577086	0.0058493767399778	0.0683056843942759	0.0195394547425492	0.0015984727734414	0.0079920079920079	0.0009990009990009	both	both	True
97	ACVR1B	Acvr1b	neither	10474.0	6178.0	15.737388365918417	56.63437236731256	0.0028453508378878	0.0430745459904096	0.0496983600840384	0.0015984727734414	0.0229770229770229	0.0009990009990009	both	both	True
98	NOC3L	Noc3l	neither	7882.0	7161.0	36.59184166063239	49.73322100533558	0.0046013020809509	0.0362124478888103	0.0032017913820134	0.0015984727734414	0.0009990009990009	0.0009990009990009	both	both	True
99	ADA	Ada	neither	11453.0	12394.0	7.8606484833856305	12.994945240101094	0.002271271161903	0.0108228616468586	0.0032017913820134	0.0015984727734414	0.0009990009990009	0.0009990009990009	both	both	True
100	ADAM10	Adam10	mouse	2462.0	1239.0	80.19953334942474	91.30862117382758	0.0125898951771015	0.0867285508364896	0.0032017913820134	0.0015984727734414	0.0009990009990009	0.0009990009990009	both	both	True
101	ADAM12	Adam12	human	190.0	1746.0	98.47936278059376	87.74922774501545	0.0583754451861691	0.0804515097669007	0.0032017913820134	0.0015984727734414	0.0009990009990009	0.0009990009990009	both	both	True
102	ADAM17	Adam17	neither	2308.0	4796.0	81.43857108375573	66.33670317326593	0.0132057333206057	0.0549658192506208	0.0032017913820134	0.0015984727734414	0.0009990009990009	0.0009990009990009	both	both	True
103	ADAM8	Adam8	neither		11822.0		17.01067115978658	0.0011363977428977	0.0127466586439723	0.06637587835465	0.0015984727734414	0.0319680319680319	0.0009990009990009	mouse	mouse	False
104	ADAM9	Adam9	human	1016.0	3130.0	91.8336149328184	78.03285593934288	0.0228912206225815	0.0692594609898074	0.0032017913820134	0.0015984727734414	0.0009990009990009	0.0009990009990009	both	both	True
105	ADAMTS15	Adamts15	neither		5775.0		59.46363381072732	0.0008756556450972	0.046589065671156	0.3521019387768307	0.0015984727734414	0.2257742257742257	0.0009990009990009	mouse	mouse	False
106	ADAMTS2	Adamts2	human	13.0	5917.0	99.90345160511708	58.46672283066554	0.1513354384360701	0.0453706763845378	0.0032017913820134	0.0015984727734414	0.0009990009990009	0.0009990009990009	both	both	True
107	ADAMTS8	Adamts8	neither					0.0011553336542027	0.0031513365999065	0.1430106918594783	0.0046795614582403	0.0769230769230769	0.0029970029970029	neither	neither	False
108	ADAMTSL2	Adamtsl2	neither					0.0010933632356683	0.0034751060814741	0.0032017913820134	0.0015984727734414	0.0009990009990009	0.0009990009990009	neither	neither	False
109	THSD4	Thsd4	human	1125.0	9343.0	90.95663367929842	34.4144903117102	0.0212814067392197	0.0233145635569742	0.0032017913820134	0.0015984727734414	0.0009990009990009	0.0009990009990009	both	both	True
110	ADARB1	Adarb1	neither		4973.0		65.0940746981185	0.0028998555533374	0.0532759977845822	0.0808898523712196	0.0015984727734414	0.0399600399600399	0.0009990009990009	both	both	True
111	COQ8A	Coq8a	neither	6890.0	13322.0	44.573175637621695	6.479921370401573	0.0054743435551842	0.0082086408853674	0.0032017913820134	0.0015984727734414	0.0009990009990009	0.0009990009990009	both	both	True
112	COQ8B	Coq8b	neither		5857.0		58.88795282224094	0.0020892400731165	0.0458404005042176	0.087949554250924	0.0015984727734414	0.0439560439560439	0.0009990009990009	both	both	True
113	ADCY8	Adcy8	neither					0.0005508577823206	0.0079534499097557	0.7813324585564424	0.0015984727734414	0.6673326673326674	0.0009990009990009	neither	neither	False
114	ADCY3	Adcy3	neither	3175.0	5757.0	74.46294955346367	59.59000280819995	0.0106357016872338	0.0467643746182326	0.0032017913820134	0.0015984727734414	0.0009990009990009	0.0009990009990009	both	both	True
115	ADCY7	Adcy7	neither		12798.0		10.158663296826736	0.0009754237835744	0.0096183814313053	0.3687341719069922	0.0015984727734414	0.2397602397602397	0.0009990009990009	both	both	True
116	ADCY6	Adcy6	neither	7248.0	8945.0	41.6928151902808	37.20864925582701	0.0051484219717823	0.0254020754435577	0.0032017913820134	0.0015984727734414	0.0009990009990009	0.0009990009990009	both	both	True
117	ADCYAP1	Adcyap1	neither					0.0006032426152001	0.0027050038915594	0.6445645947720637	0.3477464665257497	0.5104895104895105	0.3056943056943056	neither	neither	False
118	ADCYAP1R1	Adcyap1r1	neither					0.0033434392807146	0.010742908471356	0.0032017913820134	0.0015984727734414	0.0009990009990009	0.0009990009990009	neither	neither	False
119	ADD3	Add3	mouse	1984.0	630.0	84.04537774559499	95.5841055883179	0.0145488409143084	0.107070074046188	0.0032017913820134	0.0015984727734414	0.0009990009990009	0.0009990009990009	both	both	True
120	PLIN2	Plin2	human	1178.0	4225.0	90.53021160189878	70.34540859309183	0.0206028797456667	0.0599479877318123	0.0032017913820134	0.0015984727734414	0.0009990009990009	0.0009990009990009	both	both	True
121	ADGRA1	Adgra1	neither		8598.0		39.644762707104746	0.0005734437966118	0.0272873332503802	0.9274762601176716	0.0015984727734414	0.8701298701298701	0.0009990009990009	mouse	mouse	False
122	ADGRG7	Adgrg7	neither		14149.0		0.6739679865206403	0.0005598171618308	0.0055823211259282	0.8996025710556076	0.0015984727734414	0.8311688311688312	0.0009990009990009	mouse	mouse	False
123	ADGRL2	Adgrl2	both	1114.0	499.0	91.04513637460776	96.50379106992418	0.0214165382397881	0.1142873254600167	0.0032017913820134	0.0015984727734414	0.0009990009990009	0.0009990009990009	both	both	True
124	ADH5	Adh5	neither	5058.0	5624.0	59.31289725641644	60.52372928952542	0.0074334154624553	0.0479326368706394	0.0032017913820134	0.0015984727734414	0.0009990009990009	0.0009990009990009	both	both	True
125	ADIPOR1	Adipor1	neither	9772.0	5315.0	21.38546946657012	62.69306374613872	0.0032708649020942	0.0504079843896239	0.0032017913820134	0.0015984727734414	0.0009990009990009	0.0009990009990009	both	both	True
126	ADK	Adk	mouse	4376.0	1329.0	64.80006436559658	90.67677618646448	0.008415127306808	0.0852795582782368	0.0058330228002429	0.0015984727734414	0.0019980019980019	0.0009990009990009	both	both	True
127	ADM2	Adm2	neither					0.0005836476782591	0.0026607213814686	0.8440745682381622	0.4721040788415376	0.7592407592407593	0.4305694305694306	neither	neither	False
128	ADNP	Adnp	neither		1431.0		89.9606852007863	0.0016277154169497	0.0838975206374454	0.4373063194937646	0.0015984727734414	0.3026973026973027	0.0009990009990009	both	both	True
129	ADNP2	Adnp2	neither	7639.0	6079.0	38.54694665701183	57.329401853411966	0.0048070132660149	0.0439811255182418	0.0058330228002429	0.0015984727734414	0.0019980019980019	0.0009990009990009	both	both	True
130	ADPRM	Adprm	neither	3280.0	12005.0	73.61815109823799	15.725919685481609	0.0104250271712844	0.0121270126915631	0.0032017913820134	0.0015984727734414	0.0009990009990009	0.0009990009990009	both	both	True
131	PARP2	Parp2	neither	10600.0	6081.0	14.7236302196476	57.31536085369279	0.0027828076497256	0.0439633133347467	0.0032017913820134	0.0015984727734414	0.0009990009990009	0.0009990009990009	both	both	True
132	ADRA1A	Adra1a	neither					0.0006232706499723	0.003210466131932	0.5817202263741866	0.1489984313936051	0.4355644355644356	0.1108891108891109	neither	neither	False
133	AP1G1	Ap1g1	neither	5601.0	3939.0	54.94408238796363	72.35327155293457	0.0068170454886216	0.0625255766247518	0.0129501297062039	0.0015984727734414	0.0049950049950049	0.0009990009990009	both	both	True
134	SLC4A1	Slc4a1	neither					0.0006642401745707	0.0026311818036515	0.4257937529892203	0.6963043105537918	0.2927072927072927	0.6723276723276723	neither	neither	False
135	SLC4A2	Slc4a2	neither	8568.0	7064.0	31.072491753157937	50.41420949171581	0.0040648833235326	0.0368711353180595	0.0032017913820134	0.0015984727734414	0.0009990009990009	0.0009990009990009	both	both	True
136	SLC4A3	Slc4a3	neither		9064.0		36.3732097725358	0.000600855013779	0.0247115235989117	0.6498994172677982	0.0015984727734414	0.5194805194805194	0.0009990009990009	mouse	mouse	False
137	AEBP1	Aebp1	human	331.0	4409.0	97.34491914071928	69.05363661892727	0.0438169852447281	0.0583895114555215	0.0032017913820134	0.0015984727734414	0.0009990009990009	0.0009990009990009	both	both	True
138	CTNNA1	Ctnna1	neither	2427.0	3679.0	80.48113283449996	74.17860151642796	0.0127374544393967	0.0646957933496628	0.0032017913820134	0.0015984727734414	0.0009990009990009	0.0009990009990009	both	both	True
139	DLL1	Dll1	neither	1305.0		89.50840775605438		0.0192291441351148	0.0027869403851855	0.0032017913820134	0.1704744967887361	0.0009990009990009	0.1288711288711288	human	human	False
140	LGMN	Lgmn	neither	10344.0	4820.0	16.78332931048355	66.16821117663577	0.0029241363408305	0.0546723911759872	0.0032017913820134	0.0015984727734414	0.0009990009990009	0.0009990009990009	both	both	True
141	TLE5	Tle5	neither	1713.0	9139.0	86.2257623300346	35.84667228306655	0.0160750910786862	0.0243395009310891	0.0032017913820134	0.0015984727734414	0.0009990009990009	0.0009990009990009	both	both	True
142	CFP	Cfp	neither		11667.0		18.09884863802303	0.0005429666637626	0.0132843067209988	0.8807510553405109	0.0015984727734414	0.8061938061938062	0.0009990009990009	mouse	mouse	False
143	HAS3	Has3	neither		9047.0		36.492558270148834	0.0008492859570318	0.0247921960834625	0.3362522941308343	0.0015984727734414	0.2127872127872128	0.0009990009990009	mouse	mouse	False
144	HNF1A	Hnf1a	neither					0.0007595161970729	0.0027269087806555	0.1476719614580853	0.3485886135289365	0.0799200799200799	0.3066933066933067	neither	neither	False
145	GFAP	Gfap	neither					0.0006908947810752	0.0031440440866509	0.0772545925806188	0.023798090203261	0.0379620379620379	0.0159840159840159	neither	neither	False
146	AFAP1L1	Afap1l1	neither					0.0040080579274349	0.00436607656019	0.0032017913820134	0.0061974050579677	0.0009990009990009	0.0039960039960039	neither	neither	False
147	AFF1	Aff1	neither	2352.0	4814.0	81.0845603025183	66.21033417579332	0.0130455029179787	0.0547465588440037	0.0032017913820134	0.0015984727734414	0.0009990009990009	0.0009990009990009	both	both	True
148	PARVB	Parvb	neither	6734.0	11424.0	45.82830477109985	19.8048301039034	0.0056114815310681	0.0141787436384761	0.0032017913820134	0.0015984727734414	0.0009990009990009	0.0009990009990009	both	both	True
149	AGR3	Agr3	neither					0.0005734363081748	0.0026606967235064	0.9430084277203994	0.4701620125376536	0.8981018981018981	0.4285714285714285	neither	neither	False
150	GATM	Gatm	mouse		26.0		99.82448750351026	0.0006601296158298	0.2850261505260474	0.4419912660572194	0.0015984727734414	0.3066933066933067	0.0009990009990009	mouse	mouse	False
151	ACAN	Acan	neither					0.0018435650347708	0.0041597993028263	0.0032017913820134	0.0015984727734414	0.0009990009990009	0.0009990009990009	neither	neither	False
152	AGFG1	Agfg1	neither	2274.0	3146.0	81.71212486925738	77.92052794158944	0.0133353356970093	0.0691685444496483	0.0032017913820134	0.0015984727734414	0.0009990009990009	0.0009990009990009	both	both	True
153	AGL	Agl	neither	6102.0	2710.0	50.91318690160109	80.98146588037068	0.0062515616972054	0.0727078437538253	0.0058330228002429	0.0015984727734414	0.0019980019980019	0.0009990009990009	both	both	True
154	IGFBP7	Igfbp7	human	105.0	6659.0	99.1632472443479	53.25751193484977	0.0783899281899538	0.0396264365188363	0.0032017913820134	0.0015984727734414	0.0009990009990009	0.0009990009990009	both	both	True
155	AGO1	Ago1	neither	6434.0	8465.0	48.24201464317323	40.57848918843022	0.0058892236739391	0.0281596602132223	0.0032017913820134	0.0015984727734414	0.0009990009990009	0.0009990009990009	both	both	True
156	AGO2	Ago2	mouse	2449.0	1269.0	80.30412744388124	91.09800617803988	0.0126583069812395	0.0861847046582178	0.0032017913820134	0.0015984727734414	0.0009990009990009	0.0009990009990009	both	both	True
157	AGO3	Ago3	neither	3896.0	2317.0	68.66200016091399	83.74052232518954	0.0091496224611291	0.075811270906561	0.0058330228002429	0.0015984727734414	0.0019980019980019	0.0009990009990009	both	both	True
158	AGO4	Ago4	neither	3778.0	6564.0	69.61139271059619	53.9244594215108	0.0093803510691952	0.0401898029914817	0.0032017913820134	0.0015984727734414	0.0009990009990009	0.0009990009990009	both	both	True
159	GPAT4	Gpat4	neither	3493.0	4465.0	71.9044170890659	68.66048862679023	0.0099388573260712	0.0579218137076469	0.0032017913820134	0.0015984727734414	0.0009990009990009	0.0009990009990009	both	both	True
160	GPAT3	Gpat3	neither	11133.0	7928.0	10.435272346930564	44.34849761303005	0.0024686481834848	0.0312280797088551	0.0032017913820134	0.0015984727734414	0.0009990009990009	0.0009990009990009	both	both	True
161	AGRN	Agrn	neither	6308.0	9342.0	49.25577278944404	34.42151081156978	0.0060241859212415	0.023320443144891	0.0032017913820134	0.0015984727734414	0.0009990009990009	0.0009990009990009	both	both	True
162	AGRP	Agrp	neither		2974.0		79.12805391743892	0.0006330289534735	0.0705278791526011	0.3437900915188855	0.0015984727734414	0.2187812187812187	0.0009990009990009	mouse	mouse	False
163	APLNR	Aplnr	neither					0.0006106910717706	0.0034751089366608	0.6128554989314483	0.0015984727734414	0.4655344655344655	0.0009990009990009	neither	neither	False
164	AGXT	Agxt	neither					0.0006106885757705	0.0027736191540648	0.636456151579356	0.1754031654848457	0.4975024975024975	0.1338661338661338	neither	neither	False
165	ETNPPL	Etnppl	neither					0.0006446496060468	0.0028787559784401	0.3900435867536621	0.1427351282307768	0.2597402597402597	0.1058941058941058	neither	neither	False
166	AHCYL2	Ahcyl2	mouse	1834.0	886.0	85.25223268163167	93.78685762426284	0.0153453533873348	0.0954686336227732	0.0032017913820134	0.0015984727734414	0.0009990009990009	0.0009990009990009	both	both	True
167	AHR	Ahr	human	768.0		93.82894842706573		0.0274250243823421	0.0053015706373087	0.0032017913820134	0.0015984727734414	0.0009990009990009	0.0009990009990009	human	human	False
168	AHRR	Ahrr	neither	11299.0		9.09968621771663		0.0023674954143695	0.0028241546577386	0.0032017913820134	0.2143105990491506	0.0009990009990009	0.1738261738261738	human	human	False
169	AHSA1	Ahsa1	neither	7298.0	8501.0	41.2905302116019	40.325751193484976	0.0050936303322197	0.0279345018933523	0.0032017913820134	0.0015984727734414	0.0009990009990009	0.0009990009990009	both	both	True
170	AHSG	Ahsg	neither					0.0006255760038895	0.0026705385998204	0.4646322257332383	0.4963877956108541	0.3266733266733266	0.4575424575424575	neither	neither	False
171	TGFB1	Tgfb1	neither	5648.0	9050.0	54.56593450800548	36.47149677057007	0.0067616917294588	0.0247834511671578	0.0032017913820134	0.0015984727734414	0.0009990009990009	0.0009990009990009	both	both	True
172	NAXE	Naxe	neither		10223.0		28.236450435270992	0.0036865511288063	0.0190151375845792	0.0032017913820134	0.0015984727734414	0.0009990009990009	0.0009990009990009	mouse	mouse	False
173	YJEFN3	Yjefn3	neither					0.0004972464003285	0.0068710441533335	0.6874167150860223	0.0015984727734414	0.5624375624375625	0.0009990009990009	human	human	False
174	AICDA	Aicda	neither					0.0006450096510969	0.0039387514053086	0.3900435867536621	0.0015984727734414	0.2597402597402597	0.0009990009990009	neither	neither	False
175	AIFM1	Aifm1	neither	9845.0	3294.0	20.79813339769893	76.88149396237012	0.0032282599622381	0.0679641198658815	0.0173841287305732	0.0015984727734414	0.0069930069930069	0.0009990009990009	both	both	True
176	AIF1L	Aif1l	mouse	4652.0	729.0	62.57945128328908	94.88907610221848	0.0080052923274347	0.101515958725044	0.0032017913820134	0.0015984727734414	0.0009990009990009	0.0009990009990009	both	both	True
177	CRYBG1	Crybg1	neither		2399.0		83.16484133670318	0.0014059293308794	0.0750584986783389	0.1317387112743948	0.0015984727734414	0.0699300699300699	0.0009990009990009	both	both	True
178	CRYBG2	Crybg2	neither					0.0005804550516423	0.0029184222370429	0.7835573283199104	0.1096495521990609	0.6703296703296703	0.0799200799200799	neither	neither	False
179	AIMP1	Aimp1	neither	7386.0	7124.0	40.58250864912704	49.99297950014041	0.0050164886994059	0.0364560409239467	0.0058330228002429	0.0015984727734414	0.0019980019980019	0.0009990009990009	both	both	True
180	AIPL1	Aipl1	neither					0.0007506837316018	0.002720079129578	0.0931746232150795	0.1811868850276771	0.0469530469530469	0.1398601398601398	neither	neither	False
181	WDR75	Wdr75	neither	6293.0	5224.0	49.37645828304771	63.33192923336141	0.0060391777878301	0.0511958207159968	0.0058330228002429	0.0015984727734414	0.0019980019980019	0.0009990009990009	both	both	True
182	WDR55	Wdr55	neither	9337.0	13610.0	24.885348781076512	4.458017410839652	0.003530863223832	0.0074178426433992	0.0032017913820134	0.0015984727734414	0.0009990009990009	0.0009990009990009	both	both	True
183	AK7	Ak7	neither		12593.0		11.597865768042686	0.0011895597449514	0.0102289288251427	0.0534152818416776	0.0015984727734414	0.0249750249750249	0.0009990009990009	mouse	mouse	False
184	AKAP1	Akap1	neither		4974.0		65.08705419825893	0.0017916626509431	0.0532747748863422	0.1414013845159713	0.0015984727734414	0.0759240759240759	0.0009990009990009	both	both	True
185	AKAP12	Akap12	neither	3852.0	11099.0	69.01601094215141	22.086492558270148	0.0092276236419404	0.0154621271676118	0.0032017913820134	0.0015984727734414	0.0009990009990009	0.0009990009990009	both	both	True
186	AK9	Ak9	neither	6074.0		51.13846648966127		0.0062789467945114	0.0032750553469511	0.0032017913820134	0.0015984727734414	0.0009990009990009	0.0009990009990009	human	human	False
187	AKR1A1	Akr1a1	neither	5385.0	3300.0	56.68195349585646	76.83937096321259	0.007056986054639	0.0679321791689955	0.0032017913820134	0.0015984727734414	0.0009990009990009	0.0009990009990009	both	both	True
188	EFNA5	Efna5	both	788.0	768.0	93.66803443559417	94.61527660769448	0.0269107775784385	0.0999421345319691	0.0032017913820134	0.0015984727734414	0.0009990009990009	0.0009990009990009	both	both	True
189	ALAS2	Alas2	neither		4740.0		66.72985116540298	0.000470534836458	0.0554351651337761	0.9522411096115648	0.0015984727734414	0.922077922077922	0.0009990009990009	mouse	mouse	False
190	ALAS1	Alas1	neither	11965.0	6568.0	3.741250301713734	53.89637742207245	0.0019545672889511	0.0401745041341896	0.0237803627634133	0.0015984727734414	0.0099900099900099	0.0009990009990009	both	both	True
191	ALCAM	Alcam	neither	6037.0	1854.0	51.43615737388366	86.99101376017973	0.0063127384765073	0.0794502451733283	0.0032017913820134	0.0015984727734414	0.0009990009990009	0.0009990009990009	both	both	True
192	ALDH1B1	Aldh1b1	neither		10870.0		23.69418702611626	0.0007155791215964	0.0161949731226449	0.3699243390673564	0.0015984727734414	0.2407592407592407	0.0009990009990009	mouse	mouse	False
193	ALDH2	Aldh2	neither	3638.0	7665.0	70.7377906508971	46.19488907610222	0.009657332570383	0.0328398843694666	0.0032017913820134	0.0015984727734414	0.0009990009990009	0.0009990009990009	both	both	True
194	ALDH3A1	Aldh3a1	neither					0.0005883462012229	0.0028193800923106	0.925272071997615	0.0136403789860217	0.8671328671328671	0.0089910089910089	neither	neither	False
195	ALDH3A2	Aldh3a2	neither	5492.0	2916.0	55.821063641483626	79.53524290929515	0.0069290355619311	0.0709530090283583	0.0032017913820134	0.0015984727734414	0.0009990009990009	0.0009990009990009	both	both	True
196	ALDH3B1	Aldh3b1	neither					0.0012832860920675	0.0059069130021095	0.073653771915129	0.0015984727734414	0.0359640359640359	0.0009990009990009	human	human	False
197	ALDH9A1	Aldh9a1	neither		3782.0		73.4554900308902	0.0020209344134793	0.0638062551671359	0.1880425728699353	0.0015984727734414	0.1058941058941058	0.0009990009990009	both	both	True
198	ALDOA	Aldoa	mouse		758.0		94.68548160629037	0.0016461427661265	0.1002094628452625	0.0058330228002429	0.0015984727734414	0.0019980019980019	0.0009990009990009	mouse	mouse	False
199	ALDOC	Aldoc	neither					0.0008551226175629	0.0026071787703841	0.2152977383819838	0.6346877115749978	0.1238761238761238	0.6073926073926074	neither	neither	False
200	KCNK5	Kcnk5	neither		10690.0		24.95787700084246	0.0005957951570174	0.016876171656661	0.8843265803393183	0.0015984727734414	0.8111888111888111	0.0009990009990009	mouse	mouse	False
201	RNF121	Rnf121	neither	8612.0	4089.0	30.71848097192051	71.30019657399606	0.0040232799043693	0.0611669248602813	0.0360707753415298	0.0015984727734414	0.0159840159840159	0.0009990009990009	both	both	True
202	COPS2	Cops2	neither	2874.0	3026.0	76.88470512511063	78.76298792474024	0.0113769685421152	0.0700321194797353	0.0032017913820134	0.0015984727734414	0.0009990009990009	0.0009990009990009	both	both	True
203	ACVRL1	Acvrl1	neither		7663.0		46.2089300758214	0.0014298850247199	0.0328464513321338	0.0237803627634133	0.0015984727734414	0.0099900099900099	0.0009990009990009	mouse	mouse	False
204	BMPR1A	Bmpr1a	mouse		692.0		95.14883459702332	0.0049653430844252	0.1032252474087225	0.1085520136119415	0.0015984727734414	0.0559440559440559	0.0009990009990009	both	both	True
205	TGFBR1	Tgfbr1	neither	1440.0	2250.0	88.42223831362136	84.21089581578208	0.0179806072980199	0.0762465846203137	0.0032017913820134	0.0015984727734414	0.0009990009990009	0.0009990009990009	both	both	True
206	BMPR1B	Bmpr1b	neither	2050.0	10935.0	83.51436157373884	23.23785453524291	0.0142495989637314	0.0160040446103031	0.0032017913820134	0.0015984727734414	0.0009990009990009	0.0009990009990009	both	both	True
207	PAF1	Paf1	neither	10099.0	5657.0	18.75452570601014	60.29205279415895	0.0030725591909188	0.0476243086701853	0.0032017913820134	0.0015984727734414	0.0009990009990009	0.0009990009990009	both	both	True
208	LMX1B	Lmx1b	neither					0.0006411252410984	0.0027002756012897	0.4198284620982427	0.2763173566093273	0.2877122877122877	0.2317682317682317	neither	neither	False
209	ALOX12	Alox12	neither	10339.0	13299.0	16.823557808351435	6.641392867172143	0.0029254359935024	0.0082673227165628	0.0032017913820134	0.0015984727734414	0.0009990009990009	0.0009990009990009	both	both	True
210	ALOX15	Alox15	neither					0.0006181250511235	0.0027002967359084	0.5797821969696969	0.1884602650813689	0.4335664335664335	0.1478521478521478	neither	neither	False
211	ALOX15B	Alox8	neither					0.0006330324479282	0.0030976547313686	0.3021273205322285	0.0394338221179925	0.1858141858141858	0.0269730269730269	neither	neither	False
212	ALOX12B	Alox12b	neither					0.0006032391207451	0.0035332833397316	0.6492675134650443	0.0046795614582403	0.5184815184815185	0.0029970029970029	neither	neither	False
213	ALOXE3	Aloxe3	neither		5781.0		59.42151081156979	0.0005738192960372	0.0464845902263511	0.9325770690773114	0.0015984727734414	0.8781218781218781	0.0009990009990009	mouse	mouse	False
214	ALOX5	Alox5	neither		12277.0		13.816343723673125	0.0006547285178037	0.0111967178807936	0.4748105163893052	0.0015984727734414	0.3356643356643357	0.0009990009990009	mouse	mouse	False
215	PDLIM3	Pdlim3	mouse		892.0		93.74473462510532	0.0022754926969507	0.0953505355512134	0.0032017913820134	0.0015984727734414	0.0009990009990009	0.0009990009990009	mouse	mouse	False
216	ALPL	Alpl	neither		1655.0		88.38809323223813	0.0005957806795608	0.0814832072264004	0.8081518481518483	0.0015984727734414	0.7032967032967034	0.0009990009990009	mouse	mouse	False
217	GBGT1	Gbgt1	neither					0.0021205662624902	0.0040156809220472	0.0032017913820134	0.0046795614582403	0.0009990009990009	0.0029970029970029	neither	neither	False
218	COL1A1	Col1a1	both	293.0	566.0	97.65065572451525	96.03341757933164	0.047418721355811	0.1104829720122895	0.0032017913820134	0.0015984727734414	0.0009990009990009	0.0009990009990009	both	both	True
219	COL1A2	Col1a2	mouse	1310.0	5.0	89.4681792581865	99.97191800056164	0.0192061816284754	0.3600736191537472	0.0032017913820134	0.0015984727734414	0.0009990009990009	0.0009990009990009	both	both	True
220	SPTAN1	Sptan1	neither	2216.0	1700.0	82.1787754445249	88.0721707385566	0.0135765884592147	0.0810112208300259	0.0032017913820134	0.0015984727734414	0.0009990009990009	0.0009990009990009	both	both	True
221	CHN1	Chn1	neither	9892.0	10439.0	20.41998551774077	26.720022465599552	0.0031978399634955	0.0179971262843747	0.0279572825698284	0.0015984727734414	0.0119880119880119	0.0009990009990009	both	both	True
222	NAPA	Napa	neither	7282.0	4164.0	41.41926140477914	70.77365908452681	0.0051078620541584	0.0604357757563907	0.0032017913820134	0.0015984727734414	0.0009990009990009	0.0009990009990009	both	both	True
223	GFER	Gfer	neither		11413.0		19.88205560235889	0.0012416964289634	0.0142136552955756	0.1151970836181361	0.0015984727734414	0.0599400599400599	0.0009990009990009	mouse	mouse	False
224	ALS2	Als2	neither	6469.0	5577.0	47.960415158098	60.85369278292615	0.0058499792304576	0.0482988260593675	0.0032017913820134	0.0015984727734414	0.0009990009990009	0.0009990009990009	both	both	True
225	TMEM237	Tmem237	neither	9260.0	11294.0	25.50486764824201	20.717495085650096	0.0035791432847958	0.0146827903004391	0.0032017913820134	0.0015984727734414	0.0009990009990009	0.0009990009990009	both	both	True
226	CARF	Carf	neither	3768.0	6577.0	69.69184970633196	53.833192923336135	0.0094203673480777	0.040109888134298	0.0032017913820134	0.0015984727734414	0.0009990009990009	0.0009990009990009	both	both	True
227	VSX2	Vsx2	neither					0.0006471004301207	0.0027398509561472	0.4198284620982427	0.0655513438025478	0.2877122877122877	0.0459540459540459	neither	neither	False
228	ALX4	Alx4	neither					0.0011951710538232	0.0028948815222976	0.0258976591712337	0.2040946942490808	0.0109890109890109	0.1638361638361638	neither	neither	False
229	VWA2	Vwa2	neither	11777.0		5.253841821546383		0.002085575355972	0.0026013107920018	0.0032017913820134	0.8418204366943516	0.0009990009990009	0.8311688311688312	human	human	False
230	AMBP	Ambp	neither					0.0009321913150598	0.0026903527004347	0.2198902247420334	0.3935894788671992	0.1268731268731268	0.3536463536463536	neither	neither	False
231	AMFR	Amfr	mouse	4663.0	975.0	62.49094858797972	93.16203313675932	0.0079915063593531	0.0928423926588308	0.0032017913820134	0.0015984727734414	0.0009990009990009	0.0009990009990009	both	both	True
232	MYH6	Myh6	neither					0.0006330234620719	0.0027200685624757	0.3110660571632589	0.2459939845168492	0.1928071928071928	0.2037962037962038	neither	neither	False
233	RUNX1	Runx1	both	45.0	24.0	99.64598921876258	99.83852850322944	0.1097769578456064	0.2902211695193539	0.0032017913820134	0.0015984727734414	0.0009990009990009	0.0009990009990009	both	both	True
234	AMOTL2	Amotl2	neither	8336.0	6019.0	32.939094054228015	57.75063184498737	0.0042423703861433	0.0446231982570521	0.0032017913820134	0.0015984727734414	0.0009990009990009	0.0009990009990009	both	both	True
235	AMPD2	Ampd2	neither	7427.0	7247.0	40.25263496661034	49.12945801741084	0.0049809574965837	0.0355482969266292	0.0032017913820134	0.0015984727734414	0.0009990009990009	0.0009990009990009	both	both	True
236	AMPD3	Ampd3	mouse	1353.0	367.0	89.12221417652265	97.43049705139006	0.018752398612154	0.1268230513337642	0.0032017913820134	0.0015984727734414	0.0009990009990009	0.0009990009990009	both	both	True
237	PRKAA1	Prkaa1	neither	5169.0	3914.0	58.41982460374929	72.52878404942432	0.0073050762523765	0.0627750913638003	0.0032017913820134	0.0015984727734414	0.0009990009990009	0.0009990009990009	both	both	True
238	PRKAA2	Prkaa2	neither	9013.0	6524.0	27.49215544291576	54.20527941589442	0.0037454365388744	0.0404638103971644	0.0032017913820134	0.0015984727734414	0.0009990009990009	0.0009990009990009	both	both	True
239	DCAF7	Dcaf7	neither	6359.0	5136.0	48.845442111191566	63.94973322100533	0.0059729067787985	0.0519225016981863	0.0151750260370549	0.0015984727734414	0.0059940059940059	0.0009990009990009	both	both	True
240	WDHD1	Wdhd1	neither		5728.0		59.793597304128056	0.0017177833372545	0.0469956409385445	0.1973535266794174	0.0015984727734414	0.1118881118881118	0.0009990009990009	both	both	True
241	HESX1	Hesx1	neither					0.0010315615781446	0.0027002967359084	0.1789262021427262	0.1714761648130909	0.0999000999000999	0.1298701298701298	neither	neither	False
242	NPPA	Nppa	neither					0.0019205739327163	0.0033697911083979	0.0032017913820134	0.0180137676652869	0.0009990009990009	0.0119880119880119	neither	neither	False
243	SAPCD2	Sapcd2	neither					0.0006581763998405	0.0038567546553426	0.2617901419782425	0.0015984727734414	0.1558441558441558	0.0009990009990009	neither	neither	False
244	ANGPT1	Angpt1	mouse	8879.0	1294.0	28.57027918577521	90.92249368155014	0.0038386755258423	0.085857110611947	0.0032017913820134	0.0015984727734414	0.0009990009990009	0.0009990009990009	both	both	True
245	VPS51	Vps51	neither	7480.0	9768.0	39.82621288921072	31.430777871384443	0.0049312686101858	0.0211686531414849	0.0058330228002429	0.0015984727734414	0.0019980019980019	0.0009990009990009	both	both	True
246	ANGPT2	Angpt2	mouse	2666.0	832.0	78.55821063641484	94.16596461668072	0.0119687486338335	0.0971363981603827	0.0032017913820134	0.0015984727734414	0.0009990009990009	0.0009990009990009	both	both	True
247	ANGPTL1	Angptl1	neither	7838.0	1620.0	36.94585244186982	88.63381072732378	0.0046368041525881	0.081918220671185	0.0058330228002429	0.0015984727734414	0.0019980019980019	0.0009990009990009	both	both	True
248	ANGPTL2	Angptl2	neither	5833.0	6456.0	53.07748008689356	54.68267340634653	0.0065290077493966	0.0409976346698157	0.0032017913820134	0.0015984727734414	0.0009990009990009	0.0009990009990009	both	both	True
249	ANK1	Ank1	neither		13365.0		6.178039876439202	0.002914980515396	0.0081023384569707	0.0032017913820134	0.0015984727734414	0.0009990009990009	0.0009990009990009	mouse	mouse	False
250	ANK2	Ank2	neither	2678.0	4766.0	78.46166224153191	66.54731816905364	0.0119362619455554	0.0552569233323576	0.0032017913820134	0.0015984727734414	0.0009990009990009	0.0009990009990009	both	both	True
251	ANK3	Ank3	both	91.0	193.0	99.275887038378	98.65206402695873	0.0814622735884711	0.1577034326041224	0.0032017913820134	0.0015984727734414	0.0009990009990009	0.0009990009990009	both	both	True
252	ANKFN1	Ankfn1	neither		14241.0		0.02808199943836	0.0017987393805503	0.0040732918329329	0.0754551988790138	0.0209180907332856	0.0369630369630369	0.0139860139860139	both	both	True
253	ANKH	Ank	human	698.0	6627.0	94.3921473972162	53.48216793035664	0.0290636732663878	0.0398131559127254	0.0032017913820134	0.0015984727734414	0.0009990009990009	0.0009990009990009	both	both	True
254	ANKIB1	Ankib1	neither	5017.0	2066.0	59.64277093893314	85.50266778994664	0.0074870510684004	0.0778591028642985	0.0151750260370549	0.0015984727734414	0.0059940059940059	0.0009990009990009	both	both	True
255	ANKMY2	Ankmy2	neither	8831.0	5701.0	28.956472765306945	59.98315080033698	0.0038668323926811	0.047282948810295	0.0058330228002429	0.0015984727734414	0.0019980019980019	0.0009990009990009	both	both	True
256	ANKRD10	Ankrd10	neither	1504.0	3168.0	87.90731354091238	77.76607694467846	0.017595276614716	0.0689453938689048	0.0032017913820134	0.0015984727734414	0.0009990009990009	0.0009990009990009	both	both	True
257	ANKRD13A	Ankrd13a	neither	6176.0	4655.0	50.31780513315633	67.32659365346812	0.0061733349251451	0.056188800202007	0.0032017913820134	0.0015984727734414	0.0009990009990009	0.0009990009990009	both	both	True
258	KANK1	Kank1	neither	1617.0	4097.0	86.99814948909807	71.24403257511935	0.0167398357975332	0.0611009241600675	0.0032017913820134	0.0015984727734414	0.0009990009990009	0.0009990009990009	both	both	True
259	ANKRD26	Ankrd26	neither	2619.0	6346.0	78.93635851637299	55.45492839090144	0.0121016472541106	0.0417863968440206	0.0032017913820134	0.0015984727734414	0.0009990009990009	0.0009990009990009	both	both	True
260	ANKRD28	Ankrd28	neither	1342.0	2039.0	89.210716871832	85.69222128615557	0.0188470488165277	0.0780646390447392	0.0032017913820134	0.0015984727734414	0.0009990009990009	0.0009990009990009	both	both	True
261	ANKRD33B	Ankrd33b	neither	6014.0	7990.0	51.62120846407595	43.91322662173547	0.0063365647552633	0.0309218912152164	0.0032017913820134	0.0015984727734414	0.0009990009990009	0.0009990009990009	both	both	True
262	SOWAHA	Sowaha	neither					0.0006181285457069	0.0027231447517535	0.5904982160349576	0.3406682061516251	0.4435564435564436	0.2977022977022977	neither	neither	False
263	ANKRD46	Ankrd46	mouse	5461.0	1312.0	56.07048032826454	90.79612468407753	0.0069679952732033	0.0856149301484672	0.0032017913820134	0.0015984727734414	0.0009990009990009	0.0009990009990009	both	both	True
264	ANKRD52	Ankrd52	neither	6412.0	5264.0	48.41902003379194	63.05110923897782	0.0059177979573037	0.0508675346134932	0.0032017913820134	0.0015984727734414	0.0009990009990009	0.0009990009990009	both	both	True
265	ANKEF1	Ankef1	neither					0.0005950909030943	0.0032109926084958	0.6920032616930346	0.0031490820425844	0.5674325674325674	0.0019980019980019	neither	neither	False
266	ANKRD6	Ankrd6	neither	6875.0	11809.0	44.69386113122536	17.101937657961248	0.0054838185911234	0.0127850232028667	0.0032017913820134	0.0015984727734414	0.0009990009990009	0.0009990009990009	both	both	True
267	NUSAP1	Nusap1	neither		7359.0		48.34316203313677	0.0009852362590503	0.0348208546660451	0.3337208123796426	0.0015984727734414	0.2107892107892107	0.0009990009990009	both	both	True
268	ANO1	Ano1	both	374.0	100.0	96.99895405905544	99.3049705139006	0.0406689133700057	0.1954010455604784	0.0032017913820134	0.0015984727734414	0.0009990009990009	0.0009990009990009	both	both	True
269	ANO10	Ano10	neither	3105.0	1599.0	75.02614852361414	88.78124122437518	0.0108182714687279	0.0821281830312563	0.0032017913820134	0.0015984727734414	0.0009990009990009	0.0009990009990009	both	both	True
270	ANO2	Ano2	neither					0.0021779056192386	0.0087403267054543	0.0032017913820134	0.0015984727734414	0.0009990009990009	0.0009990009990009	neither	neither	False
271	ANPEP	Anpep	neither	6819.0	7501.0	45.144420307345726	47.34625105307498	0.005534376739491	0.0338960110814823	0.0032017913820134	0.0015984727734414	0.0009990009990009	0.0009990009990009	both	both	True
272	SERPINC1	Serpinc1	neither		11315.0		20.570064588598708	0.0006766764042621	0.0145894125836925	0.4280749085168975	0.0015984727734414	0.2947052947052947	0.0009990009990009	mouse	mouse	False
273	LEFTY2	Lefty2	human	97.0		99.22761284093652		0.0797298335824177	0.0026410765999297	0.0032017913820134	0.6070640176600441	0.0009990009990009	0.5714285714285714	human	human	False
274	LEFTY1	Lefty1	neither					0.0008884746510466	0.0029110140040599	0.1850044190746401	0.0309460654288239	0.1038961038961039	0.0209790209790209	neither	neither	False
275	ANTXR1	Antxr1	both	107.0	368.0	99.14715584520074	97.42347655153048	0.0766979601127246	0.1267718610865369	0.0032017913820134	0.0015984727734414	0.0009990009990009	0.0009990009990009	both	both	True
276	ZFAND4	Zfand4	neither		6100.0		57.18197135636057	0.0009932675811901	0.043769166855252	0.4588184698422968	0.0015984727734414	0.3216783216783216	0.0009990009990009	both	both	True
277	ANXA5	Anxa5	human	1032.0	2826.0	91.70488373964116	80.16708789665824	0.0225855138965105	0.07163739537831	0.0032017913820134	0.0015984727734414	0.0009990009990009	0.0009990009990009	both	both	True
278	ANXA3	Anxa3	neither		3259.0		77.12721145745577	0.0005959026777896	0.0682291994595711	0.8137698585521955	0.0015984727734414	0.7132867132867133	0.0009990009990009	mouse	mouse	False
279	KDM1A	Kdm1a	mouse	3382.0	927.0	72.79748974173305	93.49901713001964	0.0101653779049275	0.0941788875681282	0.0032017913820134	0.0015984727734414	0.0009990009990009	0.0009990009990009	both	both	True
280	AOX1	Aox1	neither		10274.0		27.8784049424319	0.0018669810651534	0.0188144636098104	0.0058330228002429	0.0015984727734414	0.0019980019980019	0.0009990009990009	mouse	mouse	False
281	TFAP2A	Tfap2a	neither					0.0005674234516155	0.0039222945132233	0.9373985880060453	0.0015984727734414	0.8851148851148851	0.0009990009990009	neither	neither	False
282	AP2M1	Ap2m1	neither	5336.0	4757.0	57.07619277496179	66.61050266778994	0.0071082348490321	0.0553360017117867	0.0032017913820134	0.0015984727734414	0.0009990009990009	0.0009990009990009	both	both	True
283	AP3B1	Ap3b1	neither	5257.0	2888.0	57.71180304127444	79.73181690536366	0.0072017924935448	0.0711901614670349	0.0237803627634133	0.0015984727734414	0.0099900099900099	0.0009990009990009	both	both	True
284	AP4B1	Ap4b1	neither	11843.0	9327.0	4.7228256496902405	34.52681830946364	0.0020427338324755	0.0233789520147809	0.0400977771041549	0.0015984727734414	0.0179820179820179	0.0009990009990009	both	both	True
285	APBA1	Apba1	neither	4874.0	2096.0	60.79330597795478	85.29205279415895	0.0076923772320491	0.0776211770835866	0.0032017913820134	0.0015984727734414	0.0009990009990009	0.0009990009990009	both	both	True
286	APBA2	Apba2	neither	4244.0		65.86209670930887		0.0086203655758201	0.0035517157275387	0.0032017913820134	0.012161064614342	0.0009990009990009	0.0079920079920079	human	human	False
287	APBB2	Apbb2	both	932.0	911.0	92.50945369699896	93.61134512777308	0.0241514647390692	0.0946222549567004	0.0032017913820134	0.0015984727734414	0.0009990009990009	0.0009990009990009	both	both	True
288	SPEG	Speg	neither	9558.0	3948.0	23.107249175315797	72.29008705419827	0.0033960407253037	0.0624714774037089	0.0032017913820134	0.0015984727734414	0.0009990009990009	0.0009990009990009	both	both	True
289	ATG3	Atg3	neither	6042.0	1765.0	51.39592887601577	87.61583824768323	0.0063106066651248	0.0802845601894199	0.0032017913820134	0.0015984727734414	0.0009990009990009	0.0009990009990009	both	both	True
290	ATG4B	Atg4b	neither	6220.0	2566.0	49.9637943519189	81.99241786015165	0.0061166018135616	0.073665395916076	0.0032017913820134	0.0015984727734414	0.0009990009990009	0.0009990009990009	both	both	True
291	ATG4C	Atg4c	neither	7871.0	4429.0	36.68034435594175	68.91322662173548	0.004606785606076	0.0582673158279032	0.0173841287305732	0.0015984727734414	0.0069930069930069	0.0009990009990009	both	both	True
292	ATG5	Atg5	human	683.0	4253.0	94.51283289081984	70.14883459702331	0.029456407227709	0.0597557407979016	0.0032017913820134	0.0015984727734414	0.0009990009990009	0.0009990009990009	both	both	True
293	API5	Api5	neither	5926.0	2896.0	52.32923002655081	79.67565290648693	0.006425889935326	0.0711522055718951	0.0083018801832015	0.0015984727734414	0.0029970029970029	0.0009990009990009	both	both	True
294	PRKCI	Prkci	mouse	6614.0	571.0	46.7937887199292	95.9983150800337	0.0057205696263129	0.110140669497635	0.0083018801832015	0.0015984727734414	0.0029970029970029	0.0009990009990009	both	both	True
295	APLP1	Aplp1	neither					0.0008064335528908	0.0032540949908665	0.274271827104595	0.0061974050579677	0.1648351648351648	0.0039960039960039	neither	neither	False
296	APOBEC2	Apobec2	neither	11242.0		9.558291093410572		0.0024041052089862	0.0050084556273419	0.0032017913820134	0.0015984727734414	0.0009990009990009	0.0009990009990009	human	human	False
297	APOA1	Apoa1	neither					0.0005883267314005	0.0027002756012897	0.8546792908423475	0.2601668904661422	0.7732267732267732	0.2167832167832167	neither	neither	False
298	APOB	Apob	neither	5433.0		56.29575991632473		0.0069946273947156	0.0083160596409561	0.0032017913820134	0.0015984727734414	0.0009990009990009	0.0009990009990009	human	human	False
299	APOD	Apod	neither	2499.0		79.90184246520235		0.0124499684803802	0.0027206839036676	0.0032017913820134	0.2309637265389477	0.0009990009990009	0.1898101898101898	human	human	False
300	APOE	Apoe	human	99.0	13752.0	99.21152144178936	3.461106430777872	0.0794752463282368	0.0070428693747002	0.0032017913820134	0.0015984727734414	0.0009990009990009	0.0009990009990009	both	both	True
301	LRP8	Lrp8	neither		8385.0		41.140129177197416	0.0016655633184419	0.0286738019368724	0.0151750260370549	0.0015984727734414	0.0059940059940059	0.0009990009990009	mouse	mouse	False
302	APOO	Apoo	neither	9871.0	8335.0	20.5889452087859	41.49115417017692	0.0032119894532289	0.0289421212491753	0.0032017913820134	0.0015984727734414	0.0009990009990009	0.0009990009990009	both	both	True
303	COA8	Coa8	neither	9738.0	6513.0	21.65902325207177	54.28250491434991	0.0032893312949251	0.0405579655536063	0.0032017913820134	0.0015984727734414	0.0009990009990009	0.0009990009990009	both	both	True
304	PYCARD	Pycard	neither		10619.0		25.45633249087335	0.0020863223541026	0.0172019523582331	0.0032017913820134	0.0015984727734414	0.0009990009990009	0.0009990009990009	mouse	mouse	False
305	APP	App	neither	1707.0	4309.0	86.27403652747606	69.75568660488626	0.0160930972249486	0.0593016043219289	0.0032017913820134	0.0015984727734414	0.0009990009990009	0.0009990009990009	both	both	True
306	NAE1	Nae1	neither	4790.0	5632.0	61.46914474213533	60.46756529064869	0.0078158954501181	0.0478338324922713	0.0032017913820134	0.0015984727734414	0.0009990009990009	0.0009990009990009	both	both	True
307	TNFSF13	Tnfsf13	neither		13718.0		3.6998034260039314	0.0008905007528838	0.0071212786279275	0.1151970836181361	0.0015984727734414	0.0599400599400599	0.0009990009990009	mouse	mouse	False
308	MIP	Mip	neither					0.0005353128208913	0.0030176597390174	0.8843265803393183	0.0323700782767346	0.8111888111888111	0.0219780219780219	neither	neither	False
309	AQP11	Aqp11	neither	7114.0	12813.0	42.77093893314024	10.053355798932884	0.0052719959229921	0.0095727416146529	0.0032017913820134	0.0015984727734414	0.0009990009990009	0.0009990009990009	both	both	True
310	AQP1	Aqp1	neither		3518.0		75.30890199382196	0.0008014535065752	0.0661092140842822	0.0400977771041549	0.0015984727734414	0.0179820179820179	0.0009990009990009	mouse	mouse	False
311	AQP3	Aqp3	neither					0.0006032426151999	0.00275951709666	0.6471914393674785	0.1913392297917171	0.5154845154845155	0.1508491508491508	neither	neither	False
312	AQP8	Aqp8	neither					0.0017382136395939	0.0027398509561454	0.0032017913820134	0.0914855108337062	0.0009990009990009	0.0659340659340659	neither	neither	False
313	AQP9	Aqp9	neither					0.0013166738340405	0.0025308315848882	0.0195394547425492	0.8658526049016502	0.0079920079920079	0.8581418581418582	neither	neither	False
314	CYP19A1	Cyp19a1	neither					0.0005429252426806	0.0024627212958377	0.9163284587822138	0.9923762206612984	0.8531468531468531	0.992007992007992	neither	neither	False
315	AR	Ar	both	927.0	371.0	92.54968219486685	97.40241505195168	0.0241861059120722	0.1265398412199809	0.0032017913820134	0.0015984727734414	0.0009990009990009	0.0009990009990009	both	both	True
316	RNF14	Rnf14	neither	10031.0	2437.0	19.30163327701344	82.89806234203876	0.0031174581440387	0.074840950347955	0.0496983600840384	0.0015984727734414	0.0229770229770229	0.0009990009990009	both	both	True
317	SLC25A12	Slc25a12	neither	5297.0	3410.0	57.38997505833132	76.06711597865768	0.007146172851479	0.0669546056187271	0.0058330228002429	0.0015984727734414	0.0019980019980019	0.0009990009990009	both	both	True
318	ARCN1	Arcn1	neither	5471.0	2621.0	55.99002333252876	81.6062903678742	0.006957293935903	0.0732722380263322	0.0032017913820134	0.0015984727734414	0.0009990009990009	0.0009990009990009	both	both	True
319	NAA11	Naa11	neither	5380.0		56.72218199372436		0.0070622821017762	0.0036630704374782	0.0032017913820134	0.0015984727734414	0.0009990009990009	0.0009990009990009	human	human	False
320	NAA10	Naa10	neither	8101.0	9841.0	34.829833454018825	30.91828138163437	0.0044244826176698	0.0208206673909854	0.0032017913820134	0.0015984727734414	0.0009990009990009	0.0009990009990009	both	both	True
321	ARF1	Arf1	both	994.0	529.0	92.01062032343712	96.29317607413648	0.0231942932593547	0.1124674183224367	0.0032017913820134	0.0015984727734414	0.0009990009990009	0.0009990009990009	both	both	True
322	ARF3	Arf3	neither	6116.0	1667.0	50.800547107571006	88.30384723392307	0.0062403813232094	0.0814019973034931	0.0032017913820134	0.0015984727734414	0.0009990009990009	0.0009990009990009	both	both	True
323	ARF6	Arf6	neither	2336.0	7519.0	81.21329149569554	47.21988205560236	0.0130990133226551	0.0337505497421748	0.0032017913820134	0.0015984727734414	0.0009990009990009	0.0009990009990009	both	both	True
324	PPARG	Pparg	neither	6852.0		44.87891222141766		0.0055071325406965	0.0082604679379135	0.0032017913820134	0.0015984727734414	0.0009990009990009	0.0009990009990009	human	human	False
325	ARGLU1	Arglu1	mouse	2797.0	672.0	77.50422399227614	95.2892445942151	0.0115712777487404	0.1043625583038254	0.0032017913820134	0.0015984727734414	0.0009990009990009	0.0009990009990009	both	both	True
326	SORBS2	Sorbs2	mouse		1.0		100.0	0.0042729624513975	0.3996946112144273	0.0032017913820134	0.0015984727734414	0.0009990009990009	0.0009990009990009	mouse	mouse	False
327	RHOA	Rhoa	both	1094.0	808.0	91.20605036607932	94.33445661331086	0.0216089693144283	0.098132409814756	0.0032017913820134	0.0015984727734414	0.0009990009990009	0.0009990009990009	both	both	True
328	RND3	Rnd3	human	153.0	6078.0	98.77705366481617	57.33642235327155	0.0648210563376352	0.0439999303983862	0.0032017913820134	0.0015984727734414	0.0009990009990009	0.0009990009990009	both	both	True
329	ARHGAP12	Arhgap12	neither	5561.0	2460.0	55.265910370906745	82.73659084526818	0.0068523703494758	0.0746569325362127	0.0195394547425492	0.0015984727734414	0.0079920079920079	0.0009990009990009	both	both	True
330	ARHGAP22	Arhgap22	human	196.0	2447.0	98.4310885831523	82.82785734344286	0.0578603594740723	0.0747198675876779	0.0032017913820134	0.0015984727734414	0.0009990009990009	0.0009990009990009	both	both	True
331	ARHGAP23	Arhgap23	neither	4606.0	2484.0	62.94955346367367	82.56809884863803	0.0080678023729761	0.0744792380603875	0.0032017913820134	0.0015984727734414	0.0009990009990009	0.0009990009990009	both	both	True
332	ARHGAP29	Arhgap29	neither	3216.0	1608.0	74.13307587094697	88.71805672563886	0.010551663830068	0.0820286864476043	0.0032017913820134	0.0015984727734414	0.0009990009990009	0.0009990009990009	both	both	True
333	ARHGAP35	Arhgap35	neither	3580.0	2561.0	71.20444122616462	82.0275203594496	0.0097623616912483	0.0737267397242567	0.0032017913820134	0.0015984727734414	0.0009990009990009	0.0009990009990009	both	both	True
334	ARHGAP44	Arhgap44	neither	10120.0	7080.0	18.585566014965003	50.30188149396238	0.0030656290907111	0.0367689531744135	0.0459146607255289	0.0015984727734414	0.0209790209790209	0.0009990009990009	both	both	True
335	ARHGAP45	Arhgap45	neither		12989.0		8.817747823645043	0.0012231011892517	0.0090811706498314	0.0032017913820134	0.0015984727734414	0.0009990009990009	0.0009990009990009	mouse	mouse	False
336	ARHGAP6	Arhgap6	both	974.0	293.0	92.17153431490868	97.95001404099972	0.0236232081247056	0.1367687143460569	0.0032017913820134	0.0015984727734414	0.0009990009990009	0.0009990009990009	both	both	True
337	ARHGEF2	Arhgef2	neither	1634.0	5727.0	86.86137259634725	59.80061780398764	0.0166228227682943	0.0470132398076275	0.0032017913820134	0.0015984727734414	0.0009990009990009	0.0009990009990009	both	both	True
338	ARHGEF1	Arhgef1	neither	5123.0	2905.0	58.78992678413388	79.61246840775064	0.0073559563954135	0.0710900838367334	0.0032017913820134	0.0015984727734414	0.0009990009990009	0.0009990009990009	both	both	True
339	ARHGEF10L	Arhgef10l	neither	6915.0	6096.0	44.37203314828224	57.21005335579893	0.0054473297180397	0.0437986636627769	0.0106811448007053	0.0015984727734414	0.0039960039960039	0.0009990009990009	both	both	True
340	ARHGEF15	Arhgef15	neither					0.0012824502549555	0.0043594727625878	0.0129501297062039	0.0015984727734414	0.0049950049950049	0.0009990009990009	neither	neither	False
341	ARHGEF18	Arhgef18	neither	5631.0	4693.0	54.7027114007563	67.0598146588037	0.0067838742521102	0.0558498539042413	0.0032017913820134	0.0015984727734414	0.0009990009990009	0.0009990009990009	both	both	True
342	ARHGEF28	Arhgef28	neither	8822.0	8564.0	29.028884061469142	39.8834597023308	0.0038727765221595	0.0275364689575159	0.0151750260370549	0.0015984727734414	0.0059940059940059	0.0009990009990009	both	both	True
343	ARHGEF37	Arhgef37	neither					0.0014020705663406	0.0035595996426472	0.0772545925806188	0.0046795614582403	0.0379620379620379	0.0029970029970029	human	human	False
344	ARHGEF7	Arhgef7	neither	4639.0	4831.0	62.68404537774559	66.09098567818029	0.0080239098425161	0.0545650805506991	0.0129501297062039	0.0015984727734414	0.0049950049950049	0.0009990009990009	both	both	True
345	ARHGEF9	Arhgef9	neither	9713.0	8642.0	21.860165741411212	39.335860713282784	0.0033044880155121	0.0269940342878385	0.0279572825698284	0.0015984727734414	0.0119880119880119	0.0009990009990009	both	both	True
346	RND2	Rnd2	neither		13294.0		6.676495366470093	0.0007889620280578	0.0082729693891137	0.3097280078412154	0.0015984727734414	0.1918081918081918	0.0009990009990009	mouse	mouse	False
347	RND1	Rnd1	neither					0.0006923373518687	0.0070725347202282	0.3424658981384183	0.0015984727734414	0.2177822177822178	0.0009990009990009	neither	neither	False
348	TOMM20	Tomm20	mouse	2520.0	143.0	79.7328827741572	99.00308901993822	0.0123889138011366	0.1711631530921487	0.0032017913820134	0.0015984727734414	0.0009990009990009	0.0009990009990009	both	both	True
349	ARID5A	Arid5a	neither	5370.0	13886.0	56.80263898946013	2.520359449592811	0.0070775724095084	0.0066200470939479	0.0032017913820134	0.0015984727734414	0.0009990009990009	0.0009990009990009	both	both	True
350	PHOX2A	Phox2a	neither					0.0006154395530333	0.0027610178656789	0.5413679193376818	0.1635085400453493	0.3966033966033966	0.1228771228771228	neither	neither	False
351	ARL8B	Arl8b	neither	1803.0	2032.0	85.50164936841259	85.7413647851727	0.0155098747953101	0.0780912894310468	0.0032017913820134	0.0015984727734414	0.0009990009990009	0.0009990009990009	both	both	True
352	ARL15	Arl15	both	508.0	662.0	95.920830316196	95.359449592811	0.034247647119745	0.1050082782158483	0.0032017913820134	0.0015984727734414	0.0009990009990009	0.0009990009990009	both	both	True
353	ARL13B	Arl13b	neither	6866.0	4851.0	44.76627242738756	65.95057568098849	0.0054930326169482	0.0544224156546238	0.0058330228002429	0.0015984727734414	0.0019980019980019	0.0009990009990009	both	both	True
354	ARL3	Arl3	neither	8740.0	7995.0	29.68863142650253	43.87812412243752	0.0039301027636748	0.0309071730101835	0.0300102091692583	0.0015984727734414	0.0129870129870129	0.0009990009990009	both	both	True
355	ARL4A	Arl4a	mouse		120.0		99.1645605167088	0.0071205015243465	0.183575071123343	0.0032017913820134	0.0015984727734414	0.0009990009990009	0.0009990009990009	mouse	mouse	False
356	ARL6IP1	Arl6ip1	human	764.0	3926.0	93.86113122536004	72.44453805110925	0.0274776042346456	0.0626387960031396	0.0032017913820134	0.0015984727734414	0.0009990009990009	0.0009990009990009	both	both	True
357	ATL2	Atl2	neither	4531.0	4947.0	63.55298093169202	65.27660769446784	0.0081878399158599	0.0535157117055651	0.0032017913820134	0.0015984727734414	0.0009990009990009	0.0009990009990009	both	both	True
358	ARL6IP5	Arl6ip5	neither	8225.0	4186.0	33.832166706895165	70.61920808761583	0.0043241858183105	0.0602229636778	0.0032017913820134	0.0015984727734414	0.0009990009990009	0.0009990009990009	both	both	True
359	ARL5B	Arl5b	neither	3098.0	6173.0	75.08246842062918	56.6694748666105	0.0108306289390476	0.0431043921758829	0.0032017913820134	0.0015984727734414	0.0009990009990009	0.0009990009990009	both	both	True
360	ARNT	Arnt	neither	2851.0	2000.0	77.06975621530292	85.96602078067959	0.0114550572766871	0.0782969560650932	0.0032017913820134	0.0015984727734414	0.0009990009990009	0.0009990009990009	both	both	True
361	ARNT2	Arnt2	neither	2235.0	7786.0	82.02590715262691	45.34540859309183	0.0134982437499506	0.0320009513133714	0.0032017913820134	0.0015984727734414	0.0009990009990009	0.0009990009990009	both	both	True
362	DDC	Ddc	neither					0.0005808987430369	0.0036787475022284	0.9366424169299642	0.0077033124243423	0.8841158841158842	0.0049950049950049	neither	neither	False
363	ARPC5	Arpc5	both	952.0	111.0	92.3485397055274	99.2277450154451	0.0239049428993511	0.1892499911811627	0.0032017913820134	0.0015984727734414	0.0009990009990009	0.0009990009990009	both	both	True
364	ARPC5L	Arpc5l	neither	3762.0	7392.0	69.74012390377344	48.111485537770285	0.0094373557801921	0.0346533397131241	0.0032017913820134	0.0015984727734414	0.0009990009990009	0.0009990009990009	both	both	True
365	ARPP19	Arpp19	neither	4489.0	4293.0	63.89090031378228	69.8680146026397	0.0082494944048279	0.0594535247511078	0.0032017913820134	0.0015984727734414	0.0009990009990009	0.0009990009990009	both	both	True
366	ARR3	Arr3	neither					0.0010164221670664	0.0030628423059525	0.1973535266794174	0.0408367363946994	0.1118881118881118	0.0279720279720279	neither	neither	False
367	ARRB2	Arrb2	neither	12034.0	12676.0	3.1860970311368573	11.015164279696714	0.0019021046767975	0.0099945926136766	0.0195394547425492	0.0015984727734414	0.0079920079920079	0.0009990009990009	both	both	True
368	ARRB1	Arrb1	mouse	3005.0	361.0	75.83071848097192	97.4726200505476	0.0110466206351336	0.1273878406375597	0.0032017913820134	0.0015984727734414	0.0009990009990009	0.0009990009990009	both	both	True
369	ARRDC1	Arrdc1	neither	11244.0	10029.0	9.542199694263417	29.59842740803145	0.0024034478509813	0.0199467955991186	0.0083018801832015	0.0015984727734414	0.0029970029970029	0.0009990009990009	both	both	True
370	ARRDC3	Arrdc3	human	165.0	7940.0	98.68050526993322	44.264251614714965	0.0627347949987604	0.0311777754980511	0.0032017913820134	0.0015984727734414	0.0009990009990009	0.0009990009990009	both	both	True
371	SAG	Sag	neither		9925.0		30.32855939342881	0.0007820682699867	0.0204214580313271	0.2317251943434825	0.0015984727734414	0.1348651348651348	0.0009990009990009	mouse	mouse	False
372	SRRT	Srrt	neither	5758.0	2549.0	53.6809075549119	82.11176635776467	0.0066433721050316	0.073861014768418	0.0032017913820134	0.0015984727734414	0.0009990009990009	0.0009990009990009	both	both	True
373	ARSI	Arsi	neither					0.0025553421308064	0.0101095522402927	0.0032017913820134	0.0015984727734414	0.0009990009990009	0.0009990009990009	neither	neither	False
374	ASAH1	Asah1	neither	8782.0	3530.0	29.350712044412266	75.22465599550688	0.0039028527140478	0.0659336706550997	0.0216627946833223	0.0015984727734414	0.0089910089910089	0.0009990009990009	both	both	True
375	ASAP1	Asap1	both	51.0	1242.0	99.59771502132112	91.2875596742488	0.1041051982491163	0.0866880000034	0.0032017913820134	0.0015984727734414	0.0009990009990009	0.0009990009990009	both	both	True
376	ASB12	Asb12	neither					0.0006430265225207	0.0028425224943037	0.4022557622557622	0.0436590436590435	0.2717282717282717	0.0299700299700299	neither	neither	False
377	ASB13	Asb13	neither		11594.0		18.61134512777309	0.0009117118864379	0.0135330468837204	0.3960944715661695	0.0015984727734414	0.2657342657342657	0.0009990009990009	both	both	True
378	ASB14	Asb14	neither	9231.0	12561.0	25.738192935875777	11.822521763549563	0.0035953308320824	0.0103459778118522	0.0032017913820134	0.0015984727734414	0.0009990009990009	0.0009990009990009	both	both	True
379	ASF1A	Asf1a	neither	5436.0	7402.0	56.271622817604	48.0412805391744	0.006992511140015	0.0345475775507129	0.0032017913820134	0.0015984727734414	0.0009990009990009	0.0009990009990009	both	both	True
380	ASF1B	Asf1b	neither		7968.0		44.06767761864645	0.0005304319530199	0.031042963482843	0.880039977316242	0.0015984727734414	0.8051948051948052	0.0009990009990009	mouse	mouse	False
381	ASB2	Asb2	neither					0.0005575102867317	0.0027673919223624	0.8353901839429764	0.1783071419540528	0.7482517482517482	0.1368631368631368	neither	neither	False
382	ASB5	Asb5	neither		12898.0		9.456613310867734	0.0006219945902921	0.0093491618453931	0.5753750651044423	0.0015984727734414	0.4295704295704295	0.0009990009990009	mouse	mouse	False
383	ASGR1	Asgr1	neither					0.0028784881164345	0.002729050753753	0.0032017913820134	0.3187475606054035	0.0009990009990009	0.2727272727272727	neither	neither	False
384	ASGR2	Asgr2	neither					0.0006442222896574	0.0026409495548994	0.3543770531414331	0.8082507724219963	0.2277722277722277	0.7952047952047953	neither	neither	False
385	ASIP	a	neither	4415.0	4865.0	64.48628208222705	65.85228868295422	0.0083574966301462	0.0543064164841493	0.0032017913820134	0.0015984727734414	0.0009990009990009	0.0009990009990009	both	both	True
386	PARD3	Pard3	human	512.0	3376.0	95.88864751790167	76.30581297388373	0.0341301423152424	0.0672458343978128	0.0032017913820134	0.0015984727734414	0.0009990009990009	0.0009990009990009	both	both	True
387	MAP3K5	Map3k5	human	120.0	4522.0	99.04256175074424	68.2603201347936	0.0721102589838755	0.0573521834034465	0.0032017913820134	0.0015984727734414	0.0009990009990009	0.0009990009990009	both	both	True
388	LHFPL5	Lhfpl5	neither	8102.0		34.821787754445246		0.0044232365810303	0.0037823536901564	0.0058330228002429	0.0031490820425844	0.0019980019980019	0.0019980019980019	human	human	False
389	GET3	Get3	neither	11139.0	9007.0	10.386998149489097	36.77337826453243	0.0024664813578445	0.0250582514359851	0.0151750260370549	0.0015984727734414	0.0059940059940059	0.0009990009990009	both	both	True
390	ASPN	Aspn	neither	1960.0	3996.0	84.23847453536085	71.95310306093793	0.0146426467059237	0.0619957636088908	0.0032017913820134	0.0015984727734414	0.0009990009990009	0.0009990009990009	both	both	True
391	TP53BP2	Trp53bp2	neither	1252.0	5816.0	89.93482983345402	59.17579331648414	0.0197721820481251	0.0462361164714177	0.0032017913820134	0.0015984727734414	0.0009990009990009	0.0009990009990009	both	both	True
392	ASS1	Ass1	mouse		253.0		98.23083403538332	0.0024011734970363	0.1430750271189134	0.0534152818416776	0.0015984727734414	0.0249750249750249	0.0009990009990009	both	both	True
393	ROBO2	Robo2	mouse	1637.0	85.0	86.83723549762652	99.41027801179445	0.0165965170186126	0.2026639202258797	0.0032017913820134	0.0015984727734414	0.0009990009990009	0.0009990009990009	both	both	True
394	ASTE1	Aste1	neither	10604.0	7609.0	14.691447421353288	46.58803706823926	0.0027804521987246	0.0332094276779908	0.0032017913820134	0.0015984727734414	0.0009990009990009	0.0009990009990009	both	both	True
395	SLC17A8	Slc17a8	neither					0.0009126862587734	0.0029322517923154	0.0032017913820134	0.053404484327124	0.0009990009990009	0.0369630369630369	neither	neither	False
396	INTS13	Ints13	neither	10392.0	6993.0	16.397135730951806	50.9126649817467	0.0028972497777455	0.0373126816664752	0.0216627946833223	0.0015984727734414	0.0089910089910089	0.0009990009990009	both	both	True
397	ATAD1	Atad1	neither	3684.0	2266.0	70.36768847051252	84.09856781802864	0.0095750290230363	0.0761454228258369	0.0032017913820134	0.0015984727734414	0.0009990009990009	0.0009990009990009	both	both	True
398	PRR15L	Prr15l	neither					0.0005661010757816	0.0027876177065636	0.7843902817415812	0.0928190878792915	0.6713286713286714	0.0669330669330669	neither	neither	False
399	UBQLN4	Ubqln4	neither	8396.0	7083.0	32.456352079813335	50.2808199943836	0.0041910961673596	0.0367387799055252	0.0032017913820134	0.0015984727734414	0.0009990009990009	0.0009990009990009	both	both	True
400	DTD2	Dtd2	neither	9333.0	10918.0	24.917531579370827	23.35720303285594	0.0035323641775777	0.016083253944845	0.0032017913820134	0.0015984727734414	0.0009990009990009	0.0009990009990009	both	both	True
401	ATF2	Atf2	neither	4728.0	2620.0	61.96797811569717	81.61331086773377	0.0079021502465912	0.0732730602057292	0.0106811448007053	0.0015984727734414	0.0039960039960039	0.0009990009990009	both	both	True
402	ATF4	Atf4	neither	1679.0	2850.0	86.49931611553625	79.99859590002808	0.0162921696634148	0.0714227889664833	0.0032017913820134	0.0015984727734414	0.0009990009990009	0.0009990009990009	both	both	True
403	PNPLA2	Pnpla2	neither		10895.0		23.51867452962651	0.0019188709259754	0.0161461573875907	0.0914461862690744	0.0015984727734414	0.0459540459540459	0.0009990009990009	both	both	True
404	ATOH7	Atoh7	neither					0.0005630940557883	0.0027002967359084	0.8595989288144636	0.1875950280936771	0.7792207792207793	0.1468531468531468	neither	neither	False
405	PGGHG	Pgghg	neither	11855.0	10578.0	4.626277254807305	25.744172985116546	0.0020336468164845	0.0173512245501215	0.0106811448007053	0.0015984727734414	0.0039960039960039	0.0009990009990009	both	both	True
406	DTNA	Dtna	mouse	8668.0	27.0	30.267921795800145	99.81746700365066	0.0039833617805322	0.2829483799204464	0.0032017913820134	0.0015984727734414	0.0009990009990009	0.0009990009990009	both	both	True
407	ATP1A1	Atp1a1	mouse	1894.0	351.0	84.76949070721699	97.5428250491435	0.0149738475717569	0.1286827261778684	0.0032017913820134	0.0015984727734414	0.0009990009990009	0.0009990009990009	both	both	True
408	ATP1B2	Atp1b2	neither					0.0016885224239924	0.0030964573704106	0.0058330228002429	0.0492486477314582	0.0019980019980019	0.0339660339660339	neither	neither	False
409	ATP1B3	Atp1b3	both	509.0	320.0	95.91278461662242	97.7604605447908	0.0342374972422221	0.1328149891825241	0.0032017913820134	0.0015984727734414	0.0009990009990009	0.0009990009990009	both	both	True
410	ATP2A2	Atp2a2	both	1011.0	1050.0	91.87384343068628	92.63549564729009	0.0229800545557443	0.0907147084608039	0.0032017913820134	0.0015984727734414	0.0009990009990009	0.0009990009990009	both	both	True
411	ATP2B3	Atp2b3	neither					0.0016088848512477	0.0028762527214798	0.0032017913820134	0.1970042448230367	0.0009990009990009	0.1568431568431568	neither	neither	False
412	ATP5PB	Atp5pb	neither	8451.0	4288.0	32.01383860326656	69.90311710193767	0.0041430693665589	0.0594994102317691	0.0058330228002429	0.0015984727734414	0.0019980019980019	0.0009990009990009	both	both	True
413	DMAC2L	Dmac2l	neither	3203.0	10250.0	74.2376699654035	28.04689693906206	0.0105684937152346	0.018887755791024	0.0032017913820134	0.0015984727734414	0.0009990009990009	0.0009990009990009	both	both	True
414	ATP6AP1	Atp6ap1	neither	8455.0	4322.0	31.98165580497224	69.6644201067116	0.0041413068377087	0.0591841778650699	0.0032017913820134	0.0015984727734414	0.0009990009990009	0.0009990009990009	both	both	True
415	ATP6AP1L	Atp6ap1l	neither	5923.0		52.35336712527155		0.0064271655012115	0.0026805037751381	0.0032017913820134	0.3540277728405275	0.0009990009990009	0.3126873126873127	human	human	False
416	ATP6V1E1	Atp6v1e1	mouse	6068.0	689.0	51.18674068710274	95.16989609660207	0.0062879645380058	0.1032800966085121	0.0032017913820134	0.0015984727734414	0.0009990009990009	0.0009990009990009	both	both	True
417	ATP6V1E2	Atp6v1e2	neither	10939.0		11.996138064204684		0.0025980723376732	0.0027002967359084	0.0032017913820134	0.1802218970531033	0.0009990009990009	0.1388611388611388	human	human	False
418	ATP6V0C	Atp6v0c	both	881.0	701.0	92.91978437525142	95.085650098287	0.0250020767903142	0.1028129241251292	0.0032017913820134	0.0015984727734414	0.0009990009990009	0.0009990009990009	both	both	True
419	ATP6V0A1	Atp6v0a1	neither	5677.0	4019.0	54.33260922037171	71.79163156416737	0.0067268954504031	0.0618936210365745	0.0032017913820134	0.0015984727734414	0.0009990009990009	0.0009990009990009	both	both	True
420	ATP6V0E1	Atp6v0e	mouse	4484.0	753.0	63.931128811650176	94.72058410558832	0.0082591884876239	0.1003075161022972	0.0058330228002429	0.0015984727734414	0.0019980019980019	0.0009990009990009	both	both	True
421	ATP6V1A	Atp6v1a	mouse	5173.0	276.0	58.38764180545498	98.06936253861276	0.0073013429181236	0.1389323475578452	0.0032017913820134	0.0015984727734414	0.0009990009990009	0.0009990009990009	both	both	True
422	ATP6V1B2	Atp6v1b2	mouse	7099.0	915.0	42.89162442674391	93.58326312833474	0.0052922248315212	0.0945336146274566	0.0032017913820134	0.0015984727734414	0.0009990009990009	0.0009990009990009	both	both	True
423	ATP6V1C1	Atp6v1c1	neither	2470.0	2142.0	80.13516775283611	84.9691098006178	0.0125671207984057	0.0772378811088847	0.0032017913820134	0.0015984727734414	0.0009990009990009	0.0009990009990009	both	both	True
424	ATP1A2	Atp1a2	neither	11599.0	14117.0	6.685976345643254	0.8986239820275204	0.0021910569120053	0.0057534487828689	0.0032017913820134	0.0015984727734414	0.0009990009990009	0.0009990009990009	both	both	True
425	ATP1A3	Atp1a3	neither		8490.0		40.40297669194047	0.000673526558433	0.0280041200870175	0.4245660451152037	0.0015984727734414	0.2917082917082917	0.0009990009990009	mouse	mouse	False
426	GPN2	Gpn2	neither	11269.0	11634.0	9.341057204923969	18.330525133389497	0.0023876148185899	0.0134207799689132	0.0360707753415298	0.0015984727734414	0.0159840159840159	0.0009990009990009	both	both	True
427	GPN3	Gpn3	neither		8355.0		41.35074417298512	0.0012001827580718	0.0288160939737089	0.3085545070488237	0.0015984727734414	0.1908091908091908	0.0009990009990009	both	both	True
428	DPH6	Dph6	neither	2647.0	2440.0	78.71107892831282	82.87700084245998	0.0120299586683523	0.0748173682906347	0.0032017913820134	0.0015984727734414	0.0009990009990009	0.0009990009990009	both	both	True
429	ANTKMT	Antkmt	neither	6328.0	9643.0	49.094858797972485	32.308340353833195	0.0060032905081399	0.0218090862417916	0.0032017913820134	0.0015984727734414	0.0009990009990009	0.0009990009990009	both	both	True
430	ALDH7A1	Aldh7a1	human	461.0	4615.0	96.29897819615417	67.60741364785173	0.0358128947233695	0.0565481480291154	0.0032017913820134	0.0015984727734414	0.0009990009990009	0.0009990009990009	both	both	True
431	ANTXR2	Antxr2	mouse	1947.0	482.0	84.34306862981737	96.6231395675372	0.0146975867846688	0.1155439861292468	0.0032017913820134	0.0015984727734414	0.0009990009990009	0.0009990009990009	both	both	True
432	ATRNL1	Atrnl1	neither	1314.0	2413.0	89.43599645989218	83.06655433866892	0.0191656395161985	0.0749847152586067	0.0032017913820134	0.0015984727734414	0.0009990009990009	0.0009990009990009	both	both	True
433	FBXO32	Fbxo32	neither	2529.0	8776.0	79.660471477995	38.39511373209773	0.012361593611228	0.0262455416820195	0.0032017913820134	0.0015984727734414	0.0009990009990009	0.0009990009990009	both	both	True
434	RERE	Rere	human	661.0	5382.0	94.68983828143858	62.2226902555462	0.0298383861980395	0.049818636777509	0.0032017913820134	0.0015984727734414	0.0009990009990009	0.0009990009990009	both	both	True
435	ENPP2	Enpp2	human	255.0		97.9563923083112		0.0502958283526906	0.0034211527138168	0.0032017913820134	0.07069764435449	0.0009990009990009	0.0499500499500499	human	human	False
436	ATXN1	Atxn1	human	353.0	2247.0	97.16791375010058	84.23195731536084	0.0424780518929797	0.0762946499519765	0.0032017913820134	0.0015984727734414	0.0009990009990009	0.0009990009990009	both	both	True
437	ATXN7L2	Atxn7l2	neither		12642.0		11.253861274922777	0.0012765955951341	0.0100811684397199	0.1540508424655447	0.0015984727734414	0.0839160839160839	0.0009990009990009	both	both	True
438	ATXN7L3	Atxn7l3	neither	5900.0	6376.0	52.53841821546384	55.24431339511373	0.0064531155322349	0.0415532299598815	0.0032017913820134	0.0015984727734414	0.0009990009990009	0.0009990009990009	both	both	True
439	ALKAL2	Alkal2	neither		11286.0		20.77365908452682	0.0014579686844379	0.0147369953722331	0.0237803627634133	0.0015984727734414	0.0099900099900099	0.0009990009990009	mouse	mouse	False
440	ALKAL1	Alkal1	neither					0.0005512244826123	0.0027083441462222	0.9768403752213924	0.2892150554385299	0.962037962037962	0.2437562437562437	neither	neither	False
441	THRSP	Thrsp	neither					0.0006949944511155	0.0050576189012045	0.3626474582996321	0.0015984727734414	0.2347652347652347	0.0009990009990009	neither	neither	False
442	AURKB	Aurkb	neither		6116.0		57.06964335860714	0.0006142142129782	0.0436071524472325	0.6030133720148623	0.0015984727734414	0.4555444555444555	0.0009990009990009	mouse	mouse	False
443	AURKC	Aurkc	neither					0.0007092354210921	0.0027002932136062	0.3556619358691357	0.1949944826445923	0.2287712287712287	0.1548451548451548	neither	neither	False
444	AUTS2	Auts2	mouse		538.0		96.22999157540016	0.0021008334080452	0.1122175892905552	0.4453144755048058	0.0015984727734414	0.3096903096903097	0.0009990009990009	both	both	True
445	DNAJC6	Dnajc6	human	1058.0		91.49569555072814		0.0221637438945867	0.0030677699079401	0.0032017913820134	0.053404484327124	0.0009990009990009	0.0369630369630369	human	human	False
446	AVPR1A	Avpr1a	neither	9285.0		25.30372515890257		0.0035664046220129	0.0027308074273006	0.0058330228002429	0.3365097491025312	0.0019980019980019	0.2927072927072927	human	human	False
447	AVPR2	Avpr2	neither					0.0006255814952926	0.0027002861688061	0.3424658981384183	0.3522095201731764	0.2177822177822178	0.3106893106893107	neither	neither	False
448	ZFAND6	Zfand6	neither	1948.0	3659.0	84.33502293024378	74.31901151361977	0.0146965588871235	0.0648770242263987	0.0032017913820134	0.0015984727734414	0.0009990009990009	0.0009990009990009	both	both	True
449	AXIN2	Axin2	neither	1789.0	4426.0	85.61428916244267	68.93428812131424	0.0156005775271494	0.0582768155665225	0.0032017913820134	0.0015984727734414	0.0009990009990009	0.0009990009990009	both	both	True
450	CSRNP1	Csrnp1	neither	1601.0	4892.0	87.12688068227533	65.6627351867453	0.0168604716018128	0.0540537532620173	0.0032017913820134	0.0015984727734414	0.0009990009990009	0.0009990009990009	both	both	True
451	LPCAT1	Lpcat1	neither	3003.0	10049.0	75.84680988011908	29.458017410839656	0.0110491790694753	0.0198793723732448	0.0032017913820134	0.0015984727734414	0.0009990009990009	0.0009990009990009	both	both	True
452	GLRA1	Glra1	neither	10923.0		12.12486925738193		0.002602878586867	0.0052926495226578	0.0032017913820134	0.0015984727734414	0.0009990009990009	0.0009990009990009	human	human	False
453	GLRA4	Glra4	neither		10201.0		28.39090143218197	0.0006250693206913	0.0191389069702683	0.611957089289033	0.0015984727734414	0.4645354645354645	0.0009990009990009	mouse	mouse	False
454	CEP131	Cep131	neither		13697.0		3.8472339230553216	0.0015504290343246	0.0071724060796571	0.0754551988790138	0.0015984727734414	0.0369630369630369	0.0009990009990009	both	both	True
455	AZIN1	Azin1	mouse	2123.0	373.0	82.92702550486764	97.38837405223252	0.0139483315726818	0.1263239543667302	0.0032017913820134	0.0015984727734414	0.0009990009990009	0.0009990009990009	both	both	True
456	OAZ1	Oaz1	both	911.0	269.0	92.67841338804408	98.11850603762988	0.0244136739695799	0.1401640493576144	0.0032017913820134	0.0015984727734414	0.0009990009990009	0.0009990009990009	both	both	True
457	OAZ2	Oaz2	neither	5867.0	5008.0	52.803926301391904	64.84835720303286	0.0064950518692243	0.0530082526464905	0.0032017913820134	0.0015984727734414	0.0009990009990009	0.0009990009990009	both	both	True
458	B3GALT1	B3galt1	neither		7646.0		46.32827857343443	0.0007138521245664	0.032964387715517	0.3626474582996321	0.0015984727734414	0.2347652347652347	0.0009990009990009	mouse	mouse	False
459	B3GLCT	B3glct	neither	9006.0	6527.0	27.548475339930807	54.184217916315646	0.0037516274838336	0.0404391300817847	0.0058330228002429	0.0015984727734414	0.0019980019980019	0.0009990009990009	both	both	True
460	B3GAT1	B3gat1	neither					0.0018989270320131	0.0035746854632605	0.0032017913820134	0.0015984727734414	0.0009990009990009	0.0009990009990009	neither	neither	False
461	B4GAT1	B4gat1	neither					0.0014884943071979	0.0062943849007739	0.0320393394420995	0.0015984727734414	0.0139860139860139	0.0009990009990009	neither	neither	False
462	B3GNT3	B3gnt3	neither					0.0006431460762504	0.0026963313877018	0.3399584116746147	0.4097880810209577	0.2157842157842157	0.3696303696303696	neither	neither	False
463	B3GNT5	B3gnt5	neither					0.0021639152471331	0.0027518938664095	0.0572230042244888	0.2266847271600338	0.0269730269730269	0.1858141858141858	human	human	False
464	B4GALNT2	B4galnt2	neither					0.0004350286122635	0.0065370910230899	0.9632791601677724	0.0015984727734414	0.942057942057942	0.0009990009990009	neither	neither	False
465	BAALC	Baalc	neither	2821.0		77.31112720251025		0.0115150651115318	0.0084890829312267	0.0032017913820134	0.0015984727734414	0.0009990009990009	0.0009990009990009	human	human	False
466	BACE2	Bace2	neither	1913.0	6342.0	84.61662241531901	55.48301039033979	0.0149006536551374	0.0418196997882798	0.0032017913820134	0.0015984727734414	0.0009990009990009	0.0009990009990009	both	both	True
467	BACH1	Bach1	both	308.0	982.0	97.52997023091156	93.1128896377422	0.0458426806222691	0.0926035116577872	0.0032017913820134	0.0015984727734414	0.0009990009990009	0.0009990009990009	both	both	True
468	BACH2	Bach2	mouse		504.0		96.46868857062624	0.0059529970913372	0.1139017798449395	0.0590792241177843	0.0015984727734414	0.0279720279720279	0.0009990009990009	both	both	True
469	OTOP1	Otop1	neither					0.0006293434874797	0.0027200685624775	0.473682826928014	0.2309637265389477	0.3346653346653346	0.1898101898101898	neither	neither	False
470	BAD	Bad	neither	9971.0	10317.0	19.784375251428116	27.57652344846953	0.0031559873921667	0.01859041146819	0.0083018801832015	0.0015984727734414	0.0029970029970029	0.0009990009990009	both	both	True
471	ITGA3	Itga3	human	460.0	1844.0	96.30702389572772	87.06121875877562	0.0358518875369135	0.0796375411164107	0.0032017913820134	0.0015984727734414	0.0009990009990009	0.0009990009990009	both	both	True
472	SMARCC2	Smarcc2	mouse	7527.0	1157.0	39.44806500925255	91.88430216231396	0.004893076248547	0.0884732024700385	0.0058330228002429	0.0015984727734414	0.0019980019980019	0.0009990009990009	both	both	True
473	ACTL6A	Actl6a	neither	6688.0	5993.0	46.19840695148444	57.93316484133671	0.0056405522464204	0.044859834970981	0.0032017913820134	0.0015984727734414	0.0009990009990009	0.0009990009990009	both	both	True
474	SMARCE1	Smarce1	neither	3413.0	1916.0	72.54807305495213	86.55574276888515	0.0101080677435905	0.0789934321379108	0.0032017913820134	0.0015984727734414	0.0009990009990009	0.0009990009990009	both	both	True
475	SMARCD1	Smarcd1	neither	6312.0	7647.0	49.22358999114973	46.32125807357484	0.0060189646950763	0.0329636220273295	0.0032017913820134	0.0015984727734414	0.0009990009990009	0.0009990009990009	both	both	True
476	TNFSF13B	Tnfsf13b	neither	7711.0		37.96765628771422		0.0047292427217462	0.0051982313157655	0.0032017913820134	0.0015984727734414	0.0009990009990009	0.0009990009990009	human	human	False
477	BAHCC1	Bahcc1	neither		9222.0		35.263970794720585	0.0019808596680426	0.0239331785469767	0.0534152818416776	0.0015984727734414	0.0249750249750249	0.0009990009990009	both	both	True
478	ADGRB1	Adgrb1	neither					0.0004513899257019	0.0034445458372593	0.8278462005399274	0.0046795614582403	0.7372627372627373	0.0029970029970029	neither	neither	False
479	ADGRB2	Adgrb2	neither		11939.0		16.189272676214546	0.0009875195716254	0.0123473001429015	0.1834242997185067	0.0015984727734414	0.1028971028971029	0.0009990009990009	mouse	mouse	False
480	ADGRB3	Adgrb3	neither	4699.0	13730.0	62.20130340333092	3.6155574276888514	0.0079415066581853	0.0071062151354213	0.0032017913820134	0.0015984727734414	0.0009990009990009	0.0009990009990009	both	both	True
481	MAGI1	Magi1	both	200.0	544.0	98.398905784858	96.18786857624264	0.0568012616832263	0.1118218760582578	0.0032017913820134	0.0015984727734414	0.0009990009990009	0.0009990009990009	both	both	True
482	BAIAP2L1	Baiap2l1	neither	8138.0	2592.0	34.53214256979644	81.80988486380231	0.0043928135851867	0.0734527567897234	0.0032017913820134	0.0015984727734414	0.0009990009990009	0.0009990009990009	both	both	True
483	BAIAP2L2	Baiap2l2	neither					0.0018621719793485	0.0025031055158619	0.0032017913820134	0.8443798539201183	0.0009990009990009	0.8341658341658341	neither	neither	False
484	CHAT	Chat	neither		4719.0		66.87728166245437	0.0005871328738143	0.0556147114265357	0.8127318061258677	0.0015984727734414	0.7112887112887113	0.0009990009990009	mouse	mouse	False
485	LAMA1	Lama1	human	663.0	3829.0	94.67374688229144	73.12552653748948	0.0298196082352473	0.0634081868923059	0.0032017913820134	0.0015984727734414	0.0009990009990009	0.0009990009990009	both	both	True
486	BAMBI	Bambi	human	778.0	11213.0	93.74849143132997	21.28615557427689	0.0271681460026027	0.0150930740162547	0.0032017913820134	0.0015984727734414	0.0009990009990009	0.0009990009990009	both	both	True
487	STOM	Stom	neither	8251.0	9880.0	33.62297851798214	30.644481887110363	0.0043036119667787	0.0206106504020637	0.0173841287305732	0.0015984727734414	0.0069930069930069	0.0009990009990009	both	both	True
488	GLRB	Glrb	neither	7930.0	11129.0	36.20564808110065	21.875877562482447	0.0045559042914982	0.0153332437224562	0.0032017913820134	0.0015984727734414	0.0009990009990009	0.0009990009990009	both	both	True
489	CSE1L	Cse1l	neither	7064.0	3486.0	43.17322391181913	75.53355798932884	0.0053178041811554	0.0663712202642283	0.0083018801832015	0.0015984727734414	0.0029970029970029	0.0009990009990009	both	both	True
490	HEATR1	Heatr1	neither	6571.0	5445.0	47.139753801593045	61.78039876439202	0.0057541821035469	0.0493962364516462	0.0032017913820134	0.0015984727734414	0.0009990009990009	0.0009990009990009	both	both	True
491	UBIAD1	Ubiad1	neither		12629.0		11.345127773097444	0.0009132365472592	0.0101132346418881	0.4396709766632928	0.0015984727734414	0.3046953046953047	0.0009990009990009	both	both	True
492	BARHL1	Barhl1	neither					0.0005539709129946	0.0026804791171759	0.837399143948681	0.3745372189373683	0.7512487512487512	0.3346653346653346	neither	neither	False
493	CEL	Cel	neither					0.0006960487587475	0.0027200756072758	0.4792254068860774	0.2143105990491506	0.3396603396603396	0.1738261738261738	neither	neither	False
494	DDX39B	Ddx39b	neither	3961.0	2242.0	68.13902968863142	84.26705981465881	0.0090540851649487	0.0763180580059192	0.0032017913820134	0.0015984727734414	0.0009990009990009	0.0009990009990009	both	both	True
495	BAG6	Bag6	neither	6877.0	6996.0	44.67776973207821	50.89160348216794	0.0054824667913846	0.0372911614543329	0.0032017913820134	0.0015984727734414	0.0009990009990009	0.0009990009990009	both	both	True
496	ABHD16A	Abhd16a	neither	10235.0	6885.0	17.660310564003538	51.67087896658242	0.0029930779964328	0.037937926054812	0.0173841287305732	0.0015984727734414	0.0069930069930069	0.0009990009990009	both	both	True
497	EHMT2	Ehmt2	neither	10399.0	3838.0	16.340815833936762	73.06234203875316	0.0028896752628384	0.0633527552531827	0.0129501297062039	0.0015984727734414	0.0049950049950049	0.0009990009990009	both	both	True
498	BAX	Bax	neither	4093.0	3651.0	67.07699734491914	74.3751755124965	0.0088387012178561	0.0649279789449457	0.0032017913820134	0.0015984727734414	0.0009990009990009	0.0009990009990009	both	both	True
499	RPL7	Rpl7	human	1156.0	2571.0	90.7072169925175	81.95731536085368	0.020865213797484	0.0735994586892254	0.0032017913820134	0.0015984727734414	0.0009990009990009	0.0009990009990009	both	both	True
500	BBIP1	Bbip1	neither	4353.0	5836.0	64.98511545578887	59.035383319292336	0.0084653358251189	0.0460516515195918	0.0032017913820134	0.0015984727734414	0.0009990009990009	0.0009990009990009	both	both	True
501	BBOF1	Bbof1	neither	3709.0	10290.0	70.16654598117307	27.766076944678463	0.0095239032475715	0.0187296580351494	0.0032017913820134	0.0015984727734414	0.0009990009990009	0.0009990009990009	both	both	True
502	MAPKAPK2	Mapkapk2	human	532.0	3549.0	95.72773352643011	75.09126649817468	0.0334326705621674	0.0657833947791366	0.0032017913820134	0.0015984727734414	0.0009990009990009	0.0009990009990009	both	both	True
503	TRIM32	Trim32	neither		11866.0		16.701769165964617	0.0008972121625501	0.0125936217754438	0.4566226541191771	0.0015984727734414	0.3196803196803197	0.0009990009990009	both	both	True
504	ARL6	Arl6	neither		12901.0		9.435551811288963	0.0026582097886054	0.0093437810862582	0.0572230042244888	0.0015984727734414	0.0269730269730269	0.0009990009990009	both	both	True
505	MKKS	Mkks	neither	11355.0	12711.0	8.649127041596266	10.769446784611064	0.0023315455334025	0.0098892737096785	0.0032017913820134	0.0015984727734414	0.0009990009990009	0.0009990009990009	both	both	True
506	TTC8	Ttc8	neither	7192.0	5548.0	42.14337436640116	61.057287278854254	0.0052068370132065	0.0484778014206603	0.0195394547425492	0.0015984727734414	0.0079920079920079	0.0009990009990009	both	both	True
507	BLCAP	Blcap	neither	4331.0	4444.0	65.16212084640759	68.80791912384161	0.0085064766725737	0.0581685328921097	0.0032017913820134	0.0015984727734414	0.0009990009990009	0.0009990009990009	both	both	True
508	CHMP2A	Chmp2a	neither	5935.0	7145.0	52.25681873038861	49.84554900308902	0.0064144069225491	0.0363185914313606	0.0032017913820134	0.0015984727734414	0.0009990009990009	0.0009990009990009	both	both	True
509	PHB2	Phb2	neither	3698.0	7491.0	70.25504867648242	47.41645605167088	0.0095491937592759	0.0339587507813976	0.0032017913820134	0.0015984727734414	0.0009990009990009	0.0009990009990009	both	both	True
510	MEPCE	Mepce	neither	9390.0	11138.0	24.458926703676884	21.81269306374614	0.0034987358614912	0.0153076596410206	0.0032017913820134	0.0015984727734414	0.0009990009990009	0.0009990009990009	both	both	True
511	BCO1	Bco1	neither	11196.0	7889.0	9.928393273795155	44.62229710755406	0.002437957169743	0.0314600821151036	0.0032017913820134	0.0015984727734414	0.0009990009990009	0.0009990009990009	both	both	True
512	BCO2	Bco2	neither					0.0014273403200601	0.0027200685624775	0.274271827104595	0.2309637265389477	0.1648351648351648	0.1898101898101898	human	human	False
513	CKB	Ckb	neither	8130.0	5509.0	34.596508166385064	61.33108677337826	0.004398448817358	0.0488350738623732	0.0032017913820134	0.0015984727734414	0.0009990009990009	0.0009990009990009	both	both	True
514	BCL11A	Bcl11a	neither	8015.0		35.52176361734653		0.0044868785593328	0.0029607388690475	0.0032017913820134	0.0165615616907417	0.0009990009990009	0.0109890109890109	human	human	False
515	BCL11B	Bcl11b	neither					0.0008542089929789	0.0026803346710068	0.1743756982217257	0.4788754392815306	0.0969030969030969	0.4375624375624375	neither	neither	False
516	BCL2	Bcl2	human	24.0	5895.0	99.81494890980773	58.62117382757652	0.1292480493290577	0.0455450670726782	0.0032017913820134	0.0015984727734414	0.0009990009990009	0.0009990009990009	both	both	True
517	BCL2L1	Bcl2l1	neither	2187.0	1566.0	82.41210073215866	89.01291771974165	0.0136909559579176	0.0825336295657441	0.0032017913820134	0.0015984727734414	0.0009990009990009	0.0009990009990009	both	both	True
518	BCL6	Bcl6	neither	5664.0	5020.0	54.43720331482822	64.76411120471778	0.0067441261117167	0.0529009030273979	0.0032017913820134	0.0015984727734414	0.0009990009990009	0.0009990009990009	both	both	True
519	BCL7B	Bcl7b	neither		8154.0		42.76186464476271	0.001770723230857	0.0300305010103714	0.1034575151942414	0.0015984727734414	0.0529470529470529	0.0009990009990009	both	both	True
520	BCL9L	Bcl9l	neither	10397.0	4558.0	16.356907233083916	68.00758213984835	0.0028913518130189	0.0571752465414139	0.0360707753415298	0.0015984727734414	0.0159840159840159	0.0009990009990009	both	both	True
521	BDKRB1	Bdkrb1	neither	9215.0		25.86692412905302		0.0036063177608747	0.003676103459037	0.0032017913820134	0.0015984727734414	0.0009990009990009	0.0009990009990009	human	human	False
522	DLL3	Dll3	neither					0.0005597655756892	0.0025419847479142	0.9025305692958844	0.9469019201424574	0.8351648351648352	0.944055944055944	neither	neither	False
523	ITGA5	Itga5	both	438.0	726.0	96.48402928634646	94.91013760179725	0.0370011187496732	0.1016049477464955	0.0032017913820134	0.0015984727734414	0.0009990009990009	0.0009990009990009	both	both	True
524	LHX2	Lhx2	neither					0.0005316094980816	0.002800409923692	0.9841671316495888	0.1714761648130909	0.973026973026973	0.1298701298701298	neither	neither	False
525	PSMB6	Psmb6	neither	6844.0	8161.0	44.94327781800628	42.712721145745576	0.00551655557137	0.0299951117153409	0.0032017913820134	0.0015984727734414	0.0009990009990009	0.0009990009990009	both	both	True
526	ITGB1	Itgb1	both	298.0	611.0	97.61042722664736	95.7174950856501	0.0466746225044847	0.1082513643773537	0.0032017913820134	0.0015984727734414	0.0009990009990009	0.0009990009990009	both	both	True
527	PSMB9	Psmb9	neither	11990.0		3.540107812374286		0.0019379395049532	0.003243975111417	0.0151750260370549	0.023798090203261	0.0059940059940059	0.0159840159840159	human	human	False
528	PSMB7	Psmb7	neither	4334.0	3195.0	65.13798374768686	77.57652344846953	0.008505300988947	0.0687864870777046	0.0032017913820134	0.0015984727734414	0.0009990009990009	0.0009990009990009	both	both	True
529	PSMB10	Psmb10	neither	11745.0		5.511304207900877		0.0021043472429136	0.003402799150439	0.0058330228002429	0.0732524068647969	0.0019980019980019	0.0519480519480519	human	human	False
530	BHLHE22	Bhlhe22	neither					0.0006032436135899	0.0046837723983492	0.6298266454257946	0.0015984727734414	0.4865134865134865	0.0009990009990009	neither	neither	False
531	PSMB5	Psmb5	neither	6133.0	4538.0	50.66377021482018	68.14799213704016	0.0062166435593697	0.057292930988023	0.0032017913820134	0.0015984727734414	0.0009990009990009	0.0009990009990009	both	both	True
532	PSMB8	Psmb8	neither					0.0019810341571498	0.0023228064997182	0.0032017913820134	0.9488000091602354	0.0009990009990009	0.946053946053946	neither	neither	False
533	PSMB11	Psmb11	neither					0.0006106915709688	0.0025815671488278	0.3723327589477773	0.8888556916641769	0.2427572427572427	0.8831168831168831	neither	neither	False
534	HLA-DOB	H2-Ob	neither					0.00066579341817	0.0027002227603499	0.1462289190766384	0.287135190841506	0.0789210789210789	0.2417582417582417	neither	neither	False
535	NAPB	Napb	neither		6831.0		52.04998595900028	0.0022884042444775	0.0382448311537122	0.1728904118372028	0.0015984727734414	0.0959040959040959	0.0009990009990009	both	both	True
536	CFB	Cfb	neither					0.0008835930102151	0.0076704655934332	0.1202117654517979	0.0015984727734414	0.0629370629370629	0.0009990009990009	neither	neither	False
537	ADGRG6	Adgrg6	neither					0.0006643536351184	0.0030751466322237	0.1634927900628116	0.0478490703609186	0.0899100899100899	0.0329670329670329	neither	neither	False
538	BGN	Bgn	human	277.0	6499.0	97.77938691769248	54.38079191238416	0.0489369286118321	0.0406616436913616	0.0032017913820134	0.0015984727734414	0.0009990009990009	0.0009990009990009	both	both	True
539	BHLHE40	Bhlhe40	both	555.0	813.0	95.54268243623784	94.29935411401291	0.0327456737526845	0.0979527694236139	0.0032017913820134	0.0015984727734414	0.0009990009990009	0.0009990009990009	both	both	True
540	BHLHE41	Bhlhe41	neither	11563.0		6.975621530292059		0.0022103519023826	0.0028027856075545	0.0032017913820134	0.1714761648130909	0.0009990009990009	0.1298701298701298	human	human	False
541	TMBIM6	Tmbim6	mouse	1350.0	236.0	89.14635127524339	98.35018253299634	0.0187893711880751	0.1458583414195513	0.0032017913820134	0.0015984727734414	0.0009990009990009	0.0009990009990009	both	both	True
542	CDH2	Cdh2	neither	1434.0	8992.0	88.47051251106284	36.87868576242629	0.0180520686507241	0.0251233128302663	0.0032017913820134	0.0015984727734414	0.0009990009990009	0.0009990009990009	both	both	True
543	BICDL1	Bicdl1	neither		13818.0		2.9977534400449315	0.0013945890954644	0.0068515408658635	0.0106811448007053	0.0015984727734414	0.0039960039960039	0.0009990009990009	mouse	mouse	False
544	BICC1	Bicc1	both	96.0	461.0	99.2356585405101	96.7705700645886	0.0801276893551796	0.1174621639689865	0.0032017913820134	0.0015984727734414	0.0009990009990009	0.0009990009990009	both	both	True
545	BID	Bid	neither		12166.0		14.595619208087616	0.0015165309452724	0.0115368242383273	0.1476719614580853	0.0015984727734414	0.0799200799200799	0.0009990009990009	both	both	True
546	TGFBI	Tgfbi	neither	2328.0	4603.0	81.27765709228417	67.6916596461668	0.0131340544605065	0.0566857115487153	0.0032017913820134	0.0015984727734414	0.0009990009990009	0.0009990009990009	both	both	True
547	KLF17	Klf17	neither					0.0005927603248512	0.0026805108199364	0.7508687036052023	0.3450362605292182	0.6303696303696303	0.3026973026973027	neither	neither	False
548	BCL2L11	Bcl2l11	neither	3194.0	9588.0	74.3100812615657	32.69446784611064	0.0105874465651396	0.0220575990478326	0.0032017913820134	0.0015984727734414	0.0009990009990009	0.0009990009990009	both	both	True
549	BIN1	Bin1	neither		7310.0		48.68716652625667	0.0014518548453319	0.0351189388178958	0.272955068858952	0.0015984727734414	0.1638361638361638	0.0009990009990009	both	both	True
550	BIN2	Bin2	neither					0.0003104291584374	0.0027370503782377	0.9465943643926338	0.3397269765116135	0.912087912087912	0.2967032967032967	neither	neither	False
551	ZBTB22	Zbtb22	neither	11358.0	11557.0	8.624989942875533	18.871103622577927	0.0023290221404588	0.0136746323528402	0.0058330228002429	0.0015984727734414	0.0019980019980019	0.0009990009990009	both	both	True
552	WDR46	Wdr46	neither		12182.0		14.483291210334176	0.0016383790707019	0.0114760101746638	0.2152977383819838	0.0015984727734414	0.1238761238761238	0.0009990009990009	both	both	True
553	HSPA5	Hspa5	both	345.0	256.0	97.2322793466892	98.20977253580456	0.0429193371941862	0.1425890524637667	0.0032017913820134	0.0015984727734414	0.0009990009990009	0.0009990009990009	both	both	True
554	SLC12A7	Slc12a7	neither		14002.0		1.7059814658803705	0.0017784513984433	0.0062587534617637	0.1135693574717964	0.0015984727734414	0.0589410589410589	0.0009990009990009	both	both	True
555	BIRC2	Birc2	neither	1996.0	2964.0	83.94882935071205	79.19825891603483	0.0145135641910352	0.0706116983635394	0.0032017913820134	0.0015984727734414	0.0009990009990009	0.0009990009990009	both	both	True
556	BIRC3	Birc3	neither		6745.0		52.65374894692501	0.0077153291313558	0.0389293207510665	0.0032017913820134	0.0015984727734414	0.0009990009990009	0.0009990009990009	mouse	mouse	False
557	FREM2	Frem2	neither					0.0005918967445073	0.0033635221254884	0.6893459582151097	0.0450461671316592	0.5644355644355644	0.0309690309690309	neither	neither	False
558	SLC37A2	Slc37a2	neither		11036.0		22.52878404942432	0.0005793984603675	0.0156947016901543	0.6768049144715687	0.0015984727734414	0.5514485514485514	0.0009990009990009	mouse	mouse	False
559	PRDM1	Prdm1	mouse	1615.0	781.0	87.01424088824523	94.5240101095198	0.0167558100764741	0.099131705729091	0.0032017913820134	0.0015984727734414	0.0009990009990009	0.0009990009990009	both	both	True
560	PTCH2	Ptch2	neither	5526.0		55.54750985598198		0.0069018336745547	0.0035560103542676	0.0032017913820134	0.0351878149623614	0.0009990009990009	0.0239760239760239	human	human	False
561	PTCH1	Ptch1	human	8.0	6755.0	99.94368010298496	52.58354394832912	0.1632986184725418	0.0388713366306141	0.0032017913820134	0.0015984727734414	0.0009990009990009	0.0009990009990009	both	both	True
562	LTB4R	Ltb4r1	neither					0.0008446413904295	0.0034194547892102	0.3021273205322285	0.0031490820425844	0.1858141858141858	0.0019980019980019	neither	neither	False
563	LTB4R2	Ltb4r2	neither					0.0007670349787606	0.0026805143422387	0.274271827104595	0.3150610211122674	0.1648351648351648	0.2687312687312687	neither	neither	False
564	BLK	Blk	neither					0.0008740914875422	0.0026181426879701	0.0515605321259029	0.6845201110144566	0.0239760239760239	0.6603396603396603	neither	neither	False
565	KAT6A	Kat6a	neither	3574.0	1565.0	71.25271542360608	89.01993821960123	0.0097645675016893	0.0825351169657606	0.0032017913820134	0.0015984727734414	0.0009990009990009	0.0009990009990009	both	both	True
566	GDF11	Gdf11	neither	8310.0	12473.0	33.14828224314104	12.440325751193484	0.0042619040865325	0.010583087261526	0.0216627946833223	0.0015984727734414	0.0089910089910089	0.0009990009990009	both	both	True
567	GDF7	Gdf7	neither	1335.0		89.26703676884705		0.0189220398874612	0.0037118547745673	0.0032017913820134	0.0015984727734414	0.0009990009990009	0.0009990009990009	human	human	False
568	GDF6	Gdf6	neither					0.0006052500044259	0.0028040350160651	0.6432032999139731	0.07069764435449	0.5084915084915085	0.0499500499500499	neither	neither	False
569	GDF5	Gdf5	neither					0.0006194305450041	0.0026409143298383	0.6079357660334523	0.7037159508948869	0.4605394605394605	0.6803196803196803	neither	neither	False
570	BMP2	Bmp2	mouse	2116.0	283.0	82.98334540188269	98.02021903959564	0.0139737882106458	0.1382234779544817	0.0032017913820134	0.0015984727734414	0.0009990009990009	0.0009990009990009	both	both	True
571	GDF10	Gdf10	neither					0.000573453780858	0.0046695900942811	0.999496873086038	0.0015984727734414	0.997002997002997	0.0009990009990009	neither	neither	False
572	BMP4	Bmp4	neither	12394.0		0.2896451846488052		0.0015301132934153	0.0081454191854827	0.0195394547425492	0.0015984727734414	0.0079920079920079	0.0009990009990009	human	human	False
573	BMP5	Bmp5	neither					0.0006411451914852	0.0028386995160374	0.3971332432348152	0.0106867898191968	0.2667332667332667	0.0069930069930069	neither	neither	False
574	BMP7	Bmp7	neither	11537.0	10301.0	7.184809719205084	27.688851446222973	0.0022243521927081	0.018698482012101	0.0083018801832015	0.0015984727734414	0.0029970029970029	0.0009990009990009	both	both	True
575	BMS1	Bms1	neither	8541.0	5421.0	31.289725641644537	61.94889076102218	0.0040834901405486	0.0495682643680854	0.0237803627634133	0.0015984727734414	0.0099900099900099	0.0009990009990009	both	both	True
576	MYBL2	Mybl2	neither		10233.0		28.16624543667509	0.000651083720383	0.0189636268817707	0.418705361471092	0.0015984727734414	0.2867132867132867	0.0009990009990009	mouse	mouse	False
577	BNIP3L	Bnip3l	both	505.0	502.0	95.94496741491672	96.4827295703454	0.0342932622764817	0.1140840707128165	0.0032017913820134	0.0015984727734414	0.0009990009990009	0.0009990009990009	both	both	True
578	ATCAY	Atcay	neither					0.0008526220452311	0.0027298662027795	0.2533399518841155	0.3689936391456907	0.1498501498501498	0.3286713286713286	neither	neither	False
579	BNC2	Bnc2	both	666.0	29.0	94.64960978357068	99.80342600393148	0.029795060974334	0.2727133187065815	0.0032017913820134	0.0015984727734414	0.0009990009990009	0.0009990009990009	both	both	True
580	NPPB	Nppb	neither					0.0005957961554073	0.002758624103846	0.7874634590501749	0.2040946942490808	0.6753246753246753	0.1638361638361638	neither	neither	False
581	BOK	Bok	mouse	10518.0	1115.0	15.383377584680987	92.17916315641672	0.0028232037757081	0.0892762932937505	0.0195394547425492	0.0015984727734414	0.0079920079920079	0.0009990009990009	both	both	True
582	MIXL1	Mixl1	neither					0.0006181360339529	0.0026211319361688	0.418705361471092	0.8109605089926284	0.2867132867132867	0.7982017982017982	neither	neither	False
583	IFITM5	Ifitm5	neither		14058.0		1.3128334737433305	0.0005883476988332	0.0060405894360875	0.9451334072565386	0.0015984727734414	0.908091908091908	0.0009990009990009	mouse	mouse	False
584	BCL2L10	Bcl2l10	neither					0.0012343094251424	0.0026409389877989	0.0237803627634133	0.7416429430927713	0.0099900099900099	0.7212787212787213	neither	neither	False
585	EXTL3	Extl3	neither	2896.0	5948.0	76.70769973449192	58.24908733501826	0.0113131011295741	0.0451440262988969	0.0032017913820134	0.0015984727734414	0.0009990009990009	0.0009990009990009	both	both	True
586	DST	Dst	both	853.0	728.0	93.1450639633116	94.89609660207807	0.0255346379543368	0.1015897696364209	0.0032017913820134	0.0015984727734414	0.0009990009990009	0.0009990009990009	both	both	True
587	TBXT	T	neither					0.0006032436135881	0.002522156556856	0.6517384536059098	0.9752201211130512	0.5224775224775224	0.974025974025974	neither	neither	False
588	SMARCA4	Smarca4	neither	1976.0	1799.0	84.1097433421836	87.37714125245718	0.0145773974485865	0.0799894643743153	0.0032017913820134	0.0015984727734414	0.0009990009990009	0.0009990009990009	both	both	True
589	ZMYND11	Zmynd11	mouse	4322.0	1086.0	65.2345321425698	92.38275765234484	0.0085145253084615	0.0899833853950773	0.0058330228002429	0.0015984727734414	0.0019980019980019	0.0009990009990009	both	both	True
590	PTBP1	Ptbp1	neither	2723.0	3692.0	78.09960576072089	74.0873350182533	0.0117880502726144	0.0645492027620453	0.0032017913820134	0.0015984727734414	0.0009990009990009	0.0009990009990009	both	both	True
591	BRD1	Brd1	neither	7095.0	2584.0	42.92380722503822	81.86604886267902	0.0052963068094014	0.0734939482784198	0.0195394547425492	0.0015984727734414	0.0079920079920079	0.0009990009990009	both	both	True
592	BRD2	Brd2	neither	4734.0	3222.0	61.9197039182557	77.3869699522606	0.0078941001000936	0.068516380094286	0.0032017913820134	0.0015984727734414	0.0009990009990009	0.0009990009990009	both	both	True
593	BRD8	Brd8	neither	3316.0	1517.0	73.32850591358918	89.35692221286156	0.0103356880710858	0.0830119016301957	0.0032017913820134	0.0015984727734414	0.0009990009990009	0.0009990009990009	both	both	True
594	KCNH6	Kcnh6	neither					0.0006192396491212	0.0032540632148305	0.6108124433705828	0.0092008009078122	0.4635364635364635	0.0059940059940059	neither	neither	False
595	BABAM2	Babam2	human	391.0	1810.0	96.8621771663046	87.29991575400169	0.0394987447942511	0.0799162202410146	0.0032017913820134	0.0015984727734414	0.0009990009990009	0.0009990009990009	both	both	True
596	BRF1	Brf1	neither		3028.0		78.74894692502106	0.0	0.0700019901118138	1.0	0.0015984727734414	1.0	0.0009990009990009	both	both	True
597	BRINP3	Brinp3	neither					0.0013532727045825	0.0047454783298827	0.0032017913820134	0.0015984727734414	0.0009990009990009	0.0009990009990009	neither	neither	False
598	BRMS1L	Brms1l	neither	8748.0	4285.0	29.62426582991391	69.92417860151643	0.003925225343945	0.0595547445894069	0.0032017913820134	0.0015984727734414	0.0009990009990009	0.0009990009990009	both	both	True
599	POU3F2	Pou3f2	neither					0.0005613814912783	0.0027002967359084	0.93966051294759	0.1866373501148677	0.8901098901098901	0.1458541458541458	neither	neither	False
600	POU4F1	Pou4f1	neither					0.000603241117588	0.0026805108199365	0.6403354781513522	0.331130193997132	0.5034965034965035	0.2867132867132867	neither	neither	False
601	TBC1D32	Tbc1d32	neither	2041.0	7410.0	83.58677286990104	47.98511654029767	0.0143195166785963	0.0344706932755285	0.0032017913820134	0.0015984727734414	0.0009990009990009	0.0009990009990009	both	both	True
602	VWC2	Vwc2	neither	9937.0	13272.0	20.05792903692976	6.830946363381073	0.003171133821292	0.0083318075742919	0.0083018801832015	0.0015984727734414	0.0029970029970029	0.0009990009990009	both	both	True
603	VWC2L	Vwc2l	neither	9497.0		23.598036849304048		0.0034297912874092	0.0027200509493199	0.0032017913820134	0.2578838785735336	0.0009990009990009	0.2147852147852147	human	human	False
604	HGH1	Hgh1	neither		13872.0		2.618646447627071	0.0012681486440042	0.0066471480365029	0.0106811448007053	0.0015984727734414	0.0039960039960039	0.0009990009990009	mouse	mouse	False
605	MPC2	Mpc2	neither		7763.0		45.5068800898624	0.0	0.0321523925041786	1.0	0.0015984727734414	1.0	0.0009990009990009	both	both	True
606	TP53	Trp53	neither	6467.0	6960.0	47.97650655724515	51.14434147711317	0.0058521121280956	0.0375047798665941	0.0032017913820134	0.0015984727734414	0.0009990009990009	0.0009990009990009	both	both	True
607	BRPF3	Brpf3	neither	6767.0	4828.0	45.562796685171776	66.11204717775905	0.0055797128792338	0.0545863814907634	0.0083018801832015	0.0015984727734414	0.0029970029970029	0.0009990009990009	both	both	True
608	MPPED2	Mpped2	neither	2767.0		77.74559497948347		0.0116577934858257	0.0030968873124352	0.0032017913820134	0.0323700782767346	0.0009990009990009	0.0219780219780219	human	human	False
609	CELF1	Celf1	neither	2262.0	4035.0	81.80867326414032	71.67930356641394	0.0133848914724308	0.061775160156257	0.0032017913820134	0.0015984727734414	0.0009990009990009	0.0009990009990009	both	both	True
610	CELF5	Celf5	neither					0.0009615743870562	0.0026665737563679	0.1492493363634905	0.4946383189735324	0.0809190809190809	0.4555444555444555	neither	neither	False
611	APMAP	Apmap	neither		4952.0		65.24150519516989	0.0021900394976135	0.053474264994652	0.1051095699818056	0.0015984727734414	0.0539460539460539	0.0009990009990009	both	both	True
612	BSN	Bsn	neither		12822.0		9.990171300196574	0.0005660946380223	0.0095457975995214	0.6673101892482377	0.0015984727734414	0.5414585414585414	0.0009990009990009	mouse	mouse	False
613	SPTB	Sptb	neither	11520.0	4804.0	7.321586611955909	66.28053917438922	0.0022336068319535	0.0548800966958338	0.0058330228002429	0.0015984727734414	0.0019980019980019	0.0009990009990009	both	both	True
614	SLX4	Slx4	neither	11518.0	10567.0	7.3376780111030655	25.82139848357203	0.0022367879379583	0.017413302174094	0.0106811448007053	0.0015984727734414	0.0039960039960039	0.0009990009990009	both	both	True
615	BTBD2	Btbd2	neither	7726.0	9333.0	37.84697079411055	34.484695310306094	0.0047201548074027	0.0233544177266422	0.0032017913820134	0.0015984727734414	0.0009990009990009	0.0009990009990009	both	both	True
616	BTBD3	Btbd3	mouse	7203.0	1173.0	42.0548716710918	91.77197416456052	0.0051937073808723	0.0882736438514526	0.0237803627634133	0.0015984727734414	0.0099900099900099	0.0009990009990009	both	both	True
617	BTBD6	Btbd6	neither					0.0014334516723226	0.0041903242755706	0.1068153969662398	0.0077033124243423	0.0549450549450549	0.0049950049950049	human	human	False
618	KLF9	Klf9	neither	1470.0	3602.0	88.18086732641403	74.71918000561641	0.017770628931103	0.0653336095628884	0.0032017913820134	0.0015984727734414	0.0009990009990009	0.0009990009990009	both	both	True
619	BTG1	Btg1	human	1070.0	3840.0	91.3991471558452	73.04830103903399	0.0220533567294984	0.0633463211776366	0.0032017913820134	0.0015984727734414	0.0009990009990009	0.0009990009990009	both	both	True
620	BTG2	Btg2	neither	5985.0	9965.0	51.85453375170971	30.047739399045213	0.0063629947124177	0.0202193756611674	0.0032017913820134	0.0015984727734414	0.0009990009990009	0.0009990009990009	both	both	True
621	DTNB	Dtnb	neither	5352.0	1647.0	56.94746158178453	88.44425723111485	0.0070902225368767	0.0815650410574817	0.0058330228002429	0.0015984727734414	0.0019980019980019	0.0009990009990009	both	both	True
622	FBXW11	Fbxw11	neither	3374.0	2989.0	72.86185533832167	79.02274641954507	0.0101832459065662	0.0704084136720708	0.0058330228002429	0.0015984727734414	0.0019980019980019	0.0009990009990009	both	both	True
623	SP5	Sp5	neither	7040.0		43.366320701585		0.0053356573503497	0.0026805143422388	0.0032017913820134	0.331130193997132	0.0009990009990009	0.2867132867132867	human	human	False
624	PRKD2	Prkd2	neither	5851.0	7615.0	52.93265749456916	46.54591406908172	0.0065099347776218	0.0331785427663446	0.0032017913820134	0.0015984727734414	0.0009990009990009	0.0009990009990009	both	both	True
625	DCTN1	Dctn1	neither		4458.0		68.70963212580736	0.0030301630673426	0.0580112450968437	0.0626987755385487	0.0015984727734414	0.0299700299700299	0.0009990009990009	both	both	True
626	SEC24D	Sec24d	mouse	6100.0	1055.0	50.92927830074825	92.60039314799214	0.0062530787712882	0.090512962304218	0.0380768092597808	0.0015984727734414	0.0169830169830169	0.0009990009990009	both	both	True
627	B2M	B2m	human	682.0	9844.0	94.52087859039344	30.897219882055605	0.0294660255988008	0.0208065923769644	0.0032017913820134	0.0015984727734414	0.0009990009990009	0.0009990009990009	both	both	True
628	PHLDA3	Phlda3	neither	10827.0	3945.0	12.89725641644541	72.31114855377703	0.002658936931889	0.0624931688906538	0.0032017913820134	0.0015984727734414	0.0009990009990009	0.0009990009990009	both	both	True
629	RPF2	Rpf2	neither		8993.0		36.87166526256669	0.0021555365097027	0.0251096308524902	0.1365860446045092	0.0015984727734414	0.0729270729270729	0.0009990009990009	both	both	True
630	RPF1	Rpf1	neither	9850.0	8923.0	20.75790489983104	37.36310025273799	0.0032260160057711	0.0254756621270091	0.0083018801832015	0.0015984727734414	0.0029970029970029	0.0009990009990009	both	both	True
631	HOXB9	Hoxb9	neither					0.0006032441127845	0.0024563880742078	0.8188000769468218	0.9780391215648626	0.7232767232767233	0.977022977022977	neither	neither	False
632	HOXC9	Hoxc9	neither					0.0005957826765758	0.0034407965268776	0.7107728886883566	0.0031490820425844	0.5864135864135864	0.0019980019980019	neither	neither	False
633	TSPO2	Tspo2	neither					0.0005819906269453	0.0026607319485691	0.7155340701708922	0.6278487532867351	0.5914085914085914	0.5984015984015985	neither	neither	False
634	TSPO	Tspo	neither	3952.0	8368.0	68.21144098479363	41.25947767481045	0.0090685193595345	0.0287674458996145	0.0032017913820134	0.0015984727734414	0.0009990009990009	0.0009990009990009	both	both	True
635	BZW1	Bzw1	both	1004.0	592.0	91.93016332770134	95.8508845829823	0.023044675657617	0.1092079580411704	0.0032017913820134	0.0015984727734414	0.0009990009990009	0.0009990009990009	both	both	True
636	CFAP298	Cfap298	neither	8192.0	10131.0	34.097674792823234	28.882336422353276	0.0043571219899112	0.0195062374936796	0.0032017913820134	0.0015984727734414	0.0009990009990009	0.0009990009990009	both	both	True
637	LRMDA	Lrmda	human	848.0	2765.0	93.1852924611795	80.59533838809323	0.0256229158736884	0.0722786468982357	0.0032017913820134	0.0015984727734414	0.0009990009990009	0.0009990009990009	both	both	True
638	MCMBP	Mcmbp	neither	6954.0	2565.0	44.05825086491271	81.99943836001124	0.0054147645829181	0.073670288580796	0.0083018801832015	0.0015984727734414	0.0029970029970029	0.0009990009990009	both	both	True
639	ADO	Ado	neither	11657.0	12423.0	6.219325770375734	12.791350744172986	0.0021565527977678	0.0107232940267671	0.0032017913820134	0.0015984727734414	0.0009990009990009	0.0009990009990009	both	both	True
640	CDC123	Cdc123	neither	7676.0	2037.0	38.24925577278944	85.70626228587476	0.0047698881850106	0.0780687151629662	0.0129501297062039	0.0015984727734414	0.0049950049950049	0.0009990009990009	both	both	True
641	TMEM258	Tmem258	both	1097.0	1341.0	91.1819132673586	90.5925301881494	0.0215626809592686	0.085091212572244	0.0032017913820134	0.0015984727734414	0.0009990009990009	0.0009990009990009	both	both	True
642	TMEM9B	Tmem9b	neither		6862.0		51.832350463353	0.0022766808250265	0.0380879303564987	0.0626987755385487	0.0015984727734414	0.0299700299700299	0.0009990009990009	both	both	True
643	AAMDC	Aamdc	neither	3392.0	10202.0	72.71703274599727	28.38388093232238	0.0101482295241801	0.0191371468335062	0.0032017913820134	0.0015984727734414	0.0009990009990009	0.0009990009990009	both	both	True
644	MYRF	Myrf	neither	8806.0		29.15761525464639		0.0038849422802715	0.0036843046476364	0.0032017913820134	0.0031490820425844	0.0009990009990009	0.0019980019980019	human	human	False
645	RASSF8	Rassf8	mouse	4311.0	110.0	65.32303483787916	99.23476551530467	0.0085292960303586	0.1894378207474067	0.0129501297062039	0.0015984727734414	0.0049950049950049	0.0009990009990009	both	both	True
646	TIGAR	Tigar	neither	3612.0	13192.0	70.94697883981013	7.392586352148273	0.0097243944594165	0.0085388900482261	0.0032017913820134	0.0015984727734414	0.0009990009990009	0.0009990009990009	both	both	True
647	C9orf72	C9orf72	neither	2935.0	3201.0	76.39391745112238	77.53440044931199	0.0112217388243458	0.0687391226522189	0.0032017913820134	0.0015984727734414	0.0009990009990009	0.0009990009990009	both	both	True
648	USPL1	Uspl1	neither	4199.0	3076.0	66.22415319011988	78.41196293176074	0.0086979365249422	0.0696979908495118	0.0032017913820134	0.0015984727734414	0.0009990009990009	0.0009990009990009	both	both	True
649	CXorf65	Gm614	neither					0.0006106910717704	0.0027963915454906	0.6215749090619825	0.1714761648130909	0.4755244755244755	0.1298701298701298	neither	neither	False
650	NRDE2	Nrde2	neither	5840.0	9028.0	53.02116018987852	36.62594776748104	0.0065193974848165	0.0249316295579136	0.0032017913820134	0.0015984727734414	0.0009990009990009	0.0009990009990009	both	both	True
651	EAPP	Eapp	neither		6058.0		57.47683235046336	0.0027545276551093	0.0441607948133171	0.1151970836181361	0.0015984727734414	0.0599400599400599	0.0009990009990009	both	both	True
652	DGLUCY	Dglucy	neither	2046.0	8498.0	83.54654437203315	40.34681269306375	0.01427531178695	0.0279534106794105	0.0032017913820134	0.0015984727734414	0.0009990009990009	0.0009990009990009	both	both	True
653	RSL24D1	Rsl24d1	neither	2569.0	10902.0	79.3386434950519	23.46953103060938	0.0122465824744242	0.0161200654526663	0.0032017913820134	0.0015984727734414	0.0009990009990009	0.0009990009990009	both	both	True
654	PAGR1	Pagr1a	neither	9361.0		24.69225199131064		0.0035148920963772	0.0026367205766175	0.0083018801832015	0.5772437679052466	0.0029970029970029	0.5394605394605395	human	human	False
655	CFAP161	Cfap161	neither	1848.0	13674.0	85.13959288760158	4.008705419825891	0.015254740741599	0.0072244183999115	0.0032017913820134	0.0015984727734414	0.0009990009990009	0.0009990009990009	both	both	True
656	VPS9D1	Vps9d1	neither	9039.0	6823.0	27.282967254002735	52.106149957877	0.003725617773759	0.0383045241180162	0.0058330228002429	0.0015984727734414	0.0019980019980019	0.0009990009990009	both	both	True
657	C19orf12	1600014C10Rik	neither		11266.0		20.914069081718612	0.0021789368087061	0.0148639229616731	0.152472415677429	0.0015984727734414	0.0829170829170829	0.0009990009990009	both	both	True
658	SWSAP1	Swsap1	neither					0.0007310899201279	0.0044428836321359	0.5190043927063057	0.0015984727734414	0.3756243756243756	0.0009990009990009	neither	neither	False
659	C1GALT1	C1galt1	neither	10413.0	2289.0	16.228176039906668	83.93709632125808	0.0028832118399408	0.0759663781187671	0.0496983600840384	0.0015984727734414	0.0229770229770229	0.0009990009990009	both	both	True
660	SERPING1	Serping1	neither	2597.0	3541.0	79.11336390699172	75.14743049705139	0.0121584711000788	0.0658425282366366	0.0032017913820134	0.0015984727734414	0.0009990009990009	0.0009990009990009	both	both	True
661	ODR4	Odr4	neither		4352.0		69.4538051109239	0.0027380946135675	0.058896514366006	0.1819098930294541	0.0015984727734414	0.1018981018981019	0.0009990009990009	both	both	True
662	ILDR2	Ildr2	neither					0.0008764539283243	0.0044629630224169	0.1135693574717964	0.0015984727734414	0.0589410589410589	0.0009990009990009	neither	neither	False
663	CIART	Ciart	neither		14009.0		1.6568379668632407	0.0009755382708674	0.0062270240741686	0.1604544516907062	0.0015984727734414	0.0879120879120879	0.0009990009990009	mouse	mouse	False
664	CAPRIN2	Caprin2	neither	9479.0	4937.0	23.74285944162845	65.34681269306375	0.0034437895139669	0.0536591282096903	0.0459146607255289	0.0015984727734414	0.0209790209790209	0.0009990009990009	both	both	True
665	C1QTNF12	C1qtnf12	neither		6256.0		56.08677337826453	0.0005252956506635	0.0425421774156691	0.8641806604366464	0.0015984727734414	0.7852147852147852	0.0009990009990009	mouse	mouse	False
666	C1QL3	C1ql3	neither					0.0008746062114944	0.0054091359746225	0.2715936114230876	0.0015984727734414	0.1628371628371628	0.0009990009990009	neither	neither	False
667	C1QL1	C1ql1	neither					0.0005645794652042	0.0027002861688062	0.9114388725008192	0.3485886135289365	0.8461538461538461	0.3066933066933067	neither	neither	False
668	C1QTNF6	C1qtnf6	human	322.0	13346.0	97.41733043688149	6.311429373771412	0.0446555015971612	0.0081552378441869	0.0032017913820134	0.0015984727734414	0.0009990009990009	0.0009990009990009	both	both	True
669	AMACR	Amacr	neither		13798.0		3.138163437236731	0.0010538224683549	0.0069039327639577	0.3009944117035648	0.0015984727734414	0.1848151848151848	0.0009990009990009	both	both	True
670	C1QTNF4	C1qtnf4	neither					0.001351375535753	0.0027744808014705	0.1151970836181361	0.28820738732633	0.0599400599400599	0.2427572427572427	human	human	False
671	SLC22A4	Slc22a4	neither	7077.0	5531.0	43.06862981736262	61.17663577646728	0.0053094788030974	0.0486422879599184	0.0032017913820134	0.0015984727734414	0.0009990009990009	0.0009990009990009	both	both	True
672	CFAP206	Cfap206	neither					0.0010484177768542	0.0043802712217632	0.087949554250924	0.0015984727734414	0.0439560439560439	0.0009990009990009	neither	neither	False
673	GID8	Gid8	neither	7468.0	9112.0	39.92276128409365	36.03622577927548	0.0049430871817837	0.0244501521686726	0.0032017913820134	0.0015984727734414	0.0009990009990009	0.0009990009990009	both	both	True
674	FITM2	Fitm2	neither		13097.0		8.059533838809323	0.0003058917675866	0.0087750673437092	0.8226668467632322	0.0015984727734414	0.7292707292707292	0.0009990009990009	both	both	True
675	PPDPF	Ppdpf	neither	3635.0	13549.0	70.76192774961783	4.886267902274642	0.0096624048206417	0.0075751582257819	0.0032017913820134	0.0015984727734414	0.0009990009990009	0.0009990009990009	both	both	True
676	MRGBP	Mrgbp	neither		6930.0		51.35495647290087	0.0013895342991592	0.0376646760835173	0.1414013845159713	0.0015984727734414	0.0759240759240759	0.0009990009990009	both	both	True
677	PRELID3B	Prelid3b	neither		7207.0		49.41027801179444	0.0014346658702246	0.0358355409029225	0.1202117654517979	0.0015984727734414	0.0629370629370629	0.0009990009990009	both	both	True
678	C2CD4D	C2cd4d	neither					0.00055110441739	0.0027200756072758	0.999857868558902	0.2362736273627362	0.998001998001998	0.1948051948051948	neither	neither	False
679	C2CD4B	C2cd4b	neither					0.0006032441127864	0.0026804932076199	0.8201578890450957	0.4663857378457525	0.7252747252747253	0.4245754245754246	neither	neither	False
680	GCNT4	Gcnt4	neither					0.0014549191145274	0.0026606051283118	0.1234754367890975	0.5071681825188838	0.0649350649350649	0.4695304695304695	human	human	False
681	CNPPD1	Cnppd1	neither	11441.0	5897.0	7.957196878268566	58.60713282785734	0.0022796399523261	0.0455359227146172	0.0216627946833223	0.0015984727734414	0.0089910089910089	0.0009990009990009	both	both	True
682	DCAF17	Dcaf17	neither	8415.0	5135.0	32.30348378791536	63.95675372086493	0.0041743807554259	0.05192748146007	0.0129501297062039	0.0015984727734414	0.0049950049950049	0.0009990009990009	both	both	True
683	PCARE	Pcare	neither					0.0006243863793942	0.0027398615232476	0.5505536551755211	0.0745402014795526	0.4055944055944055	0.0529470529470529	neither	neither	False
684	C3	C3	neither	11912.0	9873.0	4.167672379113363	30.693625386127493	0.0019967649995293	0.0206699246178188	0.0058330228002429	0.0015984727734414	0.0019980019980019	0.0009990009990009	both	both	True
685	C3orf33	E130311K13Rik	neither	10610.0	12327.0	14.643173223911818	13.465318730693626	0.0027791238492822	0.0110384088535107	0.0106811448007053	0.0015984727734414	0.0039960039960039	0.0009990009990009	both	both	True
686	HHATL	Hhatl	neither					0.0006184648401651	0.0026211460266112	0.5817202263741866	0.7379282803011616	0.4355644355644356	0.7172827172827173	neither	neither	False
687	DIPK2A	Dipk2a	neither	2279.0	8742.0	81.6718963713895	38.63381072732378	0.0133143339790771	0.0264204775649166	0.0032017913820134	0.0015984727734414	0.0009990009990009	0.0009990009990009	both	both	True
688	EOGT	Eogt	neither	7600.0	4613.0	38.86072894038136	67.62145464757091	0.004842019374661	0.0565600995663779	0.0032017913820134	0.0015984727734414	0.0009990009990009	0.0009990009990009	both	both	True
689	C3orf70	2510009E07Rik	neither	10011.0	4850.0	19.462547268484997	65.95759618084807	0.0031319064681205	0.0544295189285159	0.0032017913820134	0.0015984727734414	0.0009990009990009	0.0009990009990009	both	both	True
690	TRAPPC11	Trappc11	neither	4032.0	4812.0	67.56778501890739	66.22437517551249	0.0089441091305348	0.0547711029673836	0.0032017913820134	0.0015984727734414	0.0009990009990009	0.0009990009990009	both	both	True
691	NOP14	Nop14	neither	9178.0	9026.0	26.164615013275405	36.63998876720023	0.003630782851308	0.0249586004540751	0.0058330228002429	0.0015984727734414	0.0019980019980019	0.0009990009990009	both	both	True
692	CHST11	Chst11	both	336.0	427.0	97.3046906428514	97.00926705981466	0.0436265116706686	0.1214196670558251	0.0032017913820134	0.0015984727734414	0.0009990009990009	0.0009990009990009	both	both	True
693	CHST12	Chst12	neither	10450.0	7470.0	15.930485155684288	47.563886548722266	0.0028629229931724	0.0341162251180386	0.0195394547425492	0.0015984727734414	0.0079920079920079	0.0009990009990009	both	both	True
694	C6	C6	neither					0.0010945036076656	0.002836462229549	0.0129501297062039	0.0575556131111685	0.0049950049950049	0.0399600399600399	neither	neither	False
695	ABRACL	Abracl	mouse	4667.0	366.0	62.45876578968541	97.43751755124966	0.0079853149630844	0.1269515098068834	0.0032017913820134	0.0015984727734414	0.0009990009990009	0.0009990009990009	both	both	True
696	NKAPL	Nkapl	neither					0.0006456902663324	0.007130878104868	0.5099772120159609	0.0015984727734414	0.3676323676323676	0.0009990009990009	neither	neither	False
697	NKAP	Nkap	neither	10325.0	8163.0	16.93619760238153	42.6986801460264	0.0029336326900277	0.0299693656240123	0.0106811448007053	0.0015984727734414	0.0039960039960039	0.0009990009990009	both	both	True
698	VTA1	Vta1	neither		3490.0		75.50547598989048	0.0035434905273188	0.0663513404719062	0.0700376295808594	0.0015984727734414	0.0339660339660339	0.0009990009990009	both	both	True
699	SFT2D1	Sft2d1	neither	8880.0	3645.0	28.562233486201627	74.41729851165402	0.0038362629833816	0.0649572418394281	0.0279572825698284	0.0015984727734414	0.0119880119880119	0.0009990009990009	both	both	True
700	LTV1	Ltv1	neither	8342.0	9421.0	32.89081985678655	33.86689132266218	0.0042381754986935	0.0228922591464399	0.0032017913820134	0.0015984727734414	0.0009990009990009	0.0009990009990009	both	both	True
701	C7	C7	neither		12761.0		10.418421791631564	0.0037828276468956	0.0097176697844165	0.0032017913820134	0.0015984727734414	0.0009990009990009	0.0009990009990009	mouse	mouse	False
702	C2orf69	1700066M21Rik	neither	9901.0	13194.0	20.347574221578565	7.378545352429093	0.0031925587329908	0.0085306737259431	0.0216627946833223	0.0015984727734414	0.0089910089910089	0.0009990009990009	both	both	True
703	RPP25L	Rpp25l	neither					0.0016443076554863	0.0063384683866609	0.0106811448007053	0.0015984727734414	0.0039960039960039	0.0009990009990009	neither	neither	False
704	PTPRZ1	Ptprz1	neither		8769.0		38.44425723111485	0.0004842453403651	0.026268121984379	0.8711003311009986	0.0015984727734414	0.7942057942057942	0.0009990009990009	mouse	mouse	False
705	CA2	Car2	neither					0.0007372537803947	0.0027549125397546	0.0645217594628015	0.328541822977435	0.0309690309690309	0.2837162837162837	neither	neither	False
706	CA13	Car13	neither		11409.0		19.91013760179725	0.0012259786535153	0.0142202186848374	0.2257444424146081	0.0015984727734414	0.1308691308691308	0.0009990009990009	both	both	True
707	CA1	Car1	neither	9426.0		24.16928151902808		0.0034783717050308	0.0027101527076822	0.0032017913820134	0.2634234789004634	0.0009990009990009	0.2197802197802197	human	human	False
708	CA3	Car3	neither	12053.0		3.0332287392388766		0.0018842531209799	0.0026607284262669	0.0340949551694495	0.6405792443396899	0.0149850149850149	0.6143856143856143	human	human	False
709	CA4	Car4	neither					0.0006024149633832	0.0026607284262668	0.69796632996633	0.6248237292000456	0.5734265734265734	0.5944055944055944	neither	neither	False
710	CA5B	Car5b	neither	6425.0	11509.0	48.31442593933543	19.20808761583825	0.0058942501987737	0.0138657800521344	0.0083018801832015	0.0015984727734414	0.0029970029970029	0.0009990009990009	both	both	True
711	CA5A	Car5a	neither					0.0006774294737806	0.0028460004241319	0.4508596295151356	0.192235423351545	0.3146853146853147	0.1518481518481518	neither	neither	False
712	CACNB2	Cacnb2	both	672.0	168.0	94.6013355861292	98.82757652344849	0.0296092062081312	0.1629184278717854	0.0032017913820134	0.0015984727734414	0.0009990009990009	0.0009990009990009	both	both	True
713	CACNB3	Cacnb3	neither	5726.0	11817.0	53.9383699412664	17.045773659084524	0.0066790774652893	0.0127607300694196	0.0032017913820134	0.0015984727734414	0.0009990009990009	0.0009990009990009	both	both	True
714	CACNB4	Cacnb4	neither	9073.0	11454.0	27.009413468501087	19.594215108115694	0.0036972021394212	0.0140496440964776	0.0083018801832015	0.0015984727734414	0.0029970029970029	0.0009990009990009	both	both	True
715	CABP1	Cabp1	neither					0.0008481611765125	0.0033843283432468	0.0300102091692583	0.0031490820425844	0.0129870129870129	0.0019980019980019	neither	neither	False
716	CABP4	Cabp4	neither					0.0010249580367218	0.0044139640660205	0.0400977771041549	0.0015984727734414	0.0179820179820179	0.0009990009990009	neither	neither	False
717	CABP7	Cabp7	neither					0.0007292085281337	0.0026078893358837	0.2590694814511169	0.7496579145533551	0.1538461538461538	0.7302697302697303	neither	neither	False
718	CALN1	Caln1	neither	11062.0		11.006517016654598		0.0025240514725644	0.003705642340911	0.0320393394420995	0.0015984727734414	0.0139860139860139	0.0009990009990009	human	human	False
719	CACNA1A	Cacna1a	neither	11077.0	5994.0	10.885831523050928	57.92614434147711	0.0025117583875646	0.044851006123459	0.0129501297062039	0.0015984727734414	0.0049950049950049	0.0009990009990009	both	both	True
720	CACNA1B	Cacna1b	neither					0.0015133867501379	0.0050726357900306	0.0151750260370549	0.0015984727734414	0.0059940059940059	0.0009990009990009	neither	neither	False
721	CACNA1D	Cacna1d	human	81.0	6169.0	99.35634403411376	56.697556866048856	0.0867158752568149	0.0431299789794015	0.0032017913820134	0.0015984727734414	0.0009990009990009	0.0009990009990009	both	both	True
722	CACNA1F	Cacna1f	neither					0.0006810918471167	0.0042083967189269	0.1943195357238939	0.0015984727734414	0.1098901098901098	0.0009990009990009	neither	neither	False
723	CACNA1I	Cacna1i	neither					0.000569782124675	0.0026211565941293	0.7766386909499291	0.8389426691185826	0.6613386613386614	0.8281718281718282	neither	neither	False
724	CACNA1S	Cacna1s	neither					0.0005253544036047	0.0027596298723048	0.9353096330995992	0.1773743381067896	0.8821178821178821	0.1358641358641358	neither	neither	False
725	CACNA2D2	Cacna2d2	neither					0.001306937351895	0.0030281296861518	0.0300102091692583	0.0422379892220302	0.0129870129870129	0.0289710289710289	neither	neither	False
726	CACNA2D4	Cacna2d4	neither					0.0011066570514729	0.0032734602461095	0.0129501297062039	0.0136403789860217	0.0049950049950049	0.0089910089910089	neither	neither	False
727	CACNG1	Cacng1	neither					0.0005106280784001	0.0027202543654127	0.8154131661689862	0.3995839253095189	0.7172827172827173	0.3596403596403596	neither	neither	False
728	CACNG2	Cacng2	neither					0.0006224009306814	0.0032053360586988	0.5774393345438047	0.0061974050579677	0.4315684315684315	0.0039960039960039	neither	neither	False
729	CACNG3	Cacng3	neither					0.0006053506484297	0.0027002615108475	0.6311204323626683	0.3736519443325726	0.4885114885114885	0.3336663336663337	neither	neither	False
730	CACNG4	Cacng4	neither					0.0003609552071002	0.0068115462136977	0.869605427139079	0.0015984727734414	0.7922077922077922	0.0009990009990009	neither	neither	False
731	CALD1	Cald1	mouse	1282.0	929.0	89.69345884624667	93.48497613030048	0.0195041001104048	0.0941291451933783	0.0032017913820134	0.0015984727734414	0.0009990009990009	0.0009990009990009	both	both	True
732	DFFB	Dffb	neither	11320.0	9135.0	8.930726526671494	35.87475428250492	0.0023525467077811	0.0243545755141136	0.0216627946833223	0.0015984727734414	0.0089910089910089	0.0009990009990009	both	both	True
733	CDH23	Cdh23	neither	8785.0	6209.0	29.32657494569153	56.41673687166527	0.0039015743245898	0.0428095286236398	0.0032017913820134	0.0015984727734414	0.0009990009990009	0.0009990009990009	both	both	True
734	CDH5	Cdh5	mouse		1300.0		90.88037068239258	0.0007725024929777	0.0857353830653817	0.0258976591712337	0.0015984727734414	0.0109890109890109	0.0009990009990009	mouse	mouse	False
735	CADPS	Cadps	neither	7786.0		37.36422881969588		0.0046763025180678	0.005057960409772	0.0032017913820134	0.0015984727734414	0.0009990009990009	0.0009990009990009	human	human	False
736	LAMA2	Lama2	both	365.0	420.0	97.07136535521764	97.05841055883178	0.0412182453216893	0.122169761382775	0.0032017913820134	0.0015984727734414	0.0009990009990009	0.0009990009990009	both	both	True
737	CHAF1B	Chaf1b	neither		11438.0		19.706543105869137	0.0003284448447946	0.0141187042335273	0.828317017726734	0.0015984727734414	0.7382617382617382	0.0009990009990009	both	both	True
738	PDIA4	Pdia4	human	664.0	4060.0	94.66570118271784	71.50379106992418	0.0298087332957337	0.0615185892708987	0.0032017913820134	0.0015984727734414	0.0009990009990009	0.0009990009990009	both	both	True
739	ATP7A	Atp7a	neither	9068.0	4517.0	27.049641966368977	68.29542263409155	0.0037013696870575	0.0573801992472833	0.0032017913820134	0.0015984727734414	0.0009990009990009	0.0009990009990009	both	both	True
740	CALCB	Calcb	neither					0.0006640789273096	0.0036903700823481	0.4245660451152037	0.0015984727734414	0.2917082917082917	0.0009990009990009	neither	neither	False
741	CALCA	Calca	neither		12366.0		13.191519236169617	0.0005995173884966	0.0108972253814212	0.7548759400102446	0.0015984727734414	0.6353646353646354	0.0009990009990009	mouse	mouse	False
742	CALCOCO1	Calcoco1	neither	5576.0	8554.0	55.14522487730308	39.95366470092671	0.0068383521154395	0.0276265965599948	0.0032017913820134	0.0015984727734414	0.0009990009990009	0.0009990009990009	both	both	True
743	CALCRL	Calcrl	neither	6407.0	6257.0	48.459248531659824	56.07975287840495	0.0059211192852612	0.0425406865043906	0.0058330228002429	0.0015984727734414	0.0019980019980019	0.0009990009990009	both	both	True
744	CALHM1	Calhm1	neither					0.0006523439325361	0.0026409460325972	0.2645244607508757	0.7724084450378698	0.1578421578421578	0.7562437562437563	neither	neither	False
745	CALHM2	Calhm2	neither	11477.0	5753.0	7.66755169361976	59.618084807638304	0.0022589703975985	0.0467759153911462	0.0151750260370549	0.0015984727734414	0.0059940059940059	0.0009990009990009	both	both	True
746	RNPC3	Rnpc3	neither	8124.0	5600.0	34.644782363826536	60.69222128615558	0.0044028608092272	0.0481143063447881	0.0496983600840384	0.0015984727734414	0.0229770229770229	0.0009990009990009	both	both	True
747	CALM2	Calm2	both	933.0	509.0	92.50140799742536	96.43358607132828	0.0241489917519142	0.1136041499897109	0.0032017913820134	0.0015984727734414	0.0009990009990009	0.0009990009990009	both	both	True
748	CALM1	Calm1	both	1085.0	653.0	91.27846166224153	95.42263409154732	0.0217145288878319	0.1056224126010263	0.0032017913820134	0.0015984727734414	0.0009990009990009	0.0009990009990009	both	both	True
749	CALM3	Calm3	neither	3666.0	2849.0	70.51251106283691	80.00561639988767	0.0096126026582026	0.0714448829853973	0.0032017913820134	0.0015984727734414	0.0009990009990009	0.0009990009990009	both	both	True
750	CALML4	Calml4	neither	8853.0	13280.0	28.779467374688227	6.774782364504353	0.0038534301801305	0.0083087045820469	0.0032017913820134	0.0015984727734414	0.0009990009990009	0.0009990009990009	both	both	True
751	CALR3	Calr3	neither		11545.0		18.95534962089301	0.0005542096669157	0.013724644304923	0.8604121625832307	0.0015984727734414	0.7802197802197802	0.0009990009990009	mouse	mouse	False
752	CALR	Calr	both	375.0	290.0	96.99090835948184	97.97107554057848	0.0405435300193222	0.1371265733034543	0.0032017913820134	0.0015984727734414	0.0009990009990009	0.0009990009990009	both	both	True
753	CALU	Calu	both	673.0	418.0	94.59328988655564	97.07245155855097	0.0296047206482907	0.12226116877904	0.0032017913820134	0.0015984727734414	0.0009990009990009	0.0009990009990009	both	both	True
754	CHL1	Chl1	neither					0.0005449980678047	0.0031893619582356	0.9522411096115648	0.0106867898191968	0.922077922077922	0.0069930069930069	neither	neither	False
755	GCH1	Gch1	mouse		314.0		97.80258354394832	0.0025643878636929	0.1337715011578266	0.0032017913820134	0.0015984727734414	0.0009990009990009	0.0009990009990009	mouse	mouse	False
756	CAMK1D	Camk1d	human	238.0	1834.0	98.09316920106204	87.13142375737152	0.0529949779263123	0.079688416963644	0.0032017913820134	0.0015984727734414	0.0009990009990009	0.0009990009990009	both	both	True
757	CAMK1G	Camk1g	neither					0.0029724903264946	0.0020930775735261	0.0032017913820134	0.9798936115507462	0.0009990009990009	0.9790209790209792	neither	neither	False
758	CAMK2A	Camk2a	neither					0.0093286918644431	0.0034300462000274	0.0032017913820134	0.012161064614342	0.0009990009990009	0.0079920079920079	neither	neither	False
759	CAMK2B	Camk2b	neither		14000.0		1.7200224655995509	0.0017036211131605	0.0062760833570083	0.0032017913820134	0.0015984727734414	0.0009990009990009	0.0009990009990009	mouse	mouse	False
760	CAMK2D	Camk2d	neither	4777.0	5137.0	61.57373883659184	63.94271272114575	0.0078419663544604	0.0519067998452067	0.0195394547425492	0.0015984727734414	0.0079920079920079	0.0009990009990009	both	both	True
761	CAMK2G	Camk2g	mouse		444.0		96.88991856220164	0.0021714906649006	0.119131158769977	0.1034575151942414	0.0015984727734414	0.0529470529470529	0.0009990009990009	both	both	True
762	CAMK2N2	Camk2n2	neither					0.0005808912547942	0.0048600619973405	0.9337635504990875	0.0015984727734414	0.8801198801198801	0.0009990009990009	neither	neither	False
763	CAMK2N1	Camk2n1	neither	2394.0	13075.0	80.74664092042804	8.213984835720304	0.0128547135553938	0.0088421971469658	0.0032017913820134	0.0015984727734414	0.0009990009990009	0.0009990009990009	both	both	True
764	CAMKK1	Camkk1	neither	10817.0		12.977713412181188		0.0026628710143137	0.0057645538082548	0.0300102091692583	0.0015984727734414	0.0129870129870129	0.0009990009990009	human	human	False
765	PPM1F	Ppm1f	neither	9368.0	10559.0	24.6359320942956	25.877562482448752	0.0035091355098704	0.0174429140116305	0.0129501297062039	0.0015984727734414	0.0049950049950049	0.0009990009990009	both	both	True
766	PPM1E	Ppm1e	neither		6143.0		56.8800898623982	0.0016977769183923	0.0433833867814943	0.0826270899317365	0.0015984727734414	0.0409590409590409	0.0009990009990009	both	both	True
767	CAMSAP1	Camsap1	neither	5270.0	3186.0	57.60720894681792	77.63970794720584	0.0071917252530153	0.0688350613566757	0.0032017913820134	0.0015984727734414	0.0009990009990009	0.0009990009990009	both	both	True
768	CAMSAP2	Camsap2	neither	5874.0	3162.0	52.74760640437685	77.808199943836	0.006490977863967	0.0690218724913549	0.0258976591712337	0.0015984727734414	0.0109890109890109	0.0009990009990009	both	both	True
769	CAMTA1	Camta1	human	766.0	2463.0	93.84503982621288	82.7155293456894	0.0274616623515395	0.074636674339688	0.0032017913820134	0.0015984727734414	0.0009990009990009	0.0009990009990009	both	both	True
770	CNPY3	Cnpy3	neither	7195.0	8447.0	42.119237267680425	40.70485818590284	0.0052041456178966	0.0282693742505697	0.0032017913820134	0.0015984727734414	0.0009990009990009	0.0009990009990009	both	both	True
771	CANT1	Cant1	neither	9471.0	5868.0	23.807225038217076	58.81072732378545	0.0034492650732698	0.0457813381735976	0.0032017913820134	0.0015984727734414	0.0009990009990009	0.0009990009990009	both	both	True
772	CLGN	Clgn	neither					0.0006161351069442	0.0027097114371742	0.637163707481069	0.3566269411339834	0.4985014985014985	0.3156843156843157	neither	neither	False
773	NCAPD2	Ncapd2	neither		4658.0		67.30553215388936	0.0019083197419347	0.0561572184902667	0.1819098930294541	0.0015984727734414	0.1018981018981019	0.0009990009990009	both	both	True
774	CAPG	Capg	neither		4353.0		69.4467846110643	0.0010519999863958	0.0588803279881438	0.1492493363634905	0.0015984727734414	0.0809190809190809	0.0009990009990009	mouse	mouse	False
775	CAPN11	Capn11	neither					0.0006204653847634	0.0050960646316344	0.5261669454488936	0.0015984727734414	0.3826173826173826	0.0009990009990009	neither	neither	False
776	CAPN1	Capn1	mouse	7322.0	515.0	41.09743342183603	96.39146307217074	0.0050707847085371	0.1132904127402683	0.0032017913820134	0.0015984727734414	0.0009990009990009	0.0009990009990009	both	both	True
777	CAPN3	Capn3	neither	7450.0		40.067583876418055		0.004954117019976	0.0061637331153242	0.0032017913820134	0.0015984727734414	0.0009990009990009	0.0009990009990009	human	human	False
778	CAPNS1	Capns1	neither	5838.0	3246.0	53.03725158902567	77.21847795563043	0.0065224372370535	0.0683133209874213	0.0032017913820134	0.0015984727734414	0.0009990009990009	0.0009990009990009	both	both	True
779	CAPNS2	Capns2	neither					0.000496277322321	0.0052105537453436	0.9806844203884896	0.0015984727734414	0.968031968031968	0.0009990009990009	neither	neither	False
780	NOS1AP	Nos1ap	neither	4688.0	1918.0	62.28980609864028	86.54170176916597	0.0079550569258717	0.0789865318735008	0.0032017913820134	0.0015984727734414	0.0009990009990009	0.0009990009990009	both	both	True
781	CAPRIN1	Caprin1	mouse	3405.0	1117.0	72.61243865154076	92.16512215669756	0.0101242272683848	0.0892348111066638	0.0032017913820134	0.0015984727734414	0.0009990009990009	0.0009990009990009	both	both	True
782	TCF21	Tcf21	neither		14005.0		1.6849199663016006	0.0005651725660512	0.0062445878202463	0.8792990288149486	0.0015984727734414	0.8041958041958042	0.0009990009990009	mouse	mouse	False
783	CAPZA1	Capza1	neither	4054.0	2269.0	67.39077962828868	84.07750631844986	0.0088986309832779	0.0761346340529822	0.0032017913820134	0.0015984727734414	0.0009990009990009	0.0009990009990009	both	both	True
784	CAPZA2	Capza2	mouse	2651.0	703.0	78.6788961300185	95.07160909856782	0.0120143574434417	0.1027196098733234	0.0032017913820134	0.0015984727734414	0.0009990009990009	0.0009990009990009	both	both	True
785	CPA5	Cpa5	neither					0.0005809002406522	0.0027002967359084	0.9422096432762332	0.1714761648130909	0.8951048951048951	0.1298701298701298	neither	neither	False
786	NOD2	Nod2	neither					0.000708969180066	0.0027437161940124	0.2257444424146081	0.2676535252427316	0.1308691308691308	0.2237762237762237	neither	neither	False
787	MYLK3	Mylk3	neither					0.0017300272015653	0.0041809226531688	0.0032017913820134	0.0015984727734414	0.0009990009990009	0.0009990009990009	neither	neither	False
788	CDKN2AIP	Cdkn2aip	neither	10753.0	10716.0	13.492638184890176	24.77534400449312	0.0027047586247388	0.0168190475146632	0.0032017913820134	0.0015984727734414	0.0009990009990009	0.0009990009990009	both	both	True
789	NAXD	Naxd	neither	8311.0	4441.0	33.14023654356746	68.82898062342039	0.0042609017559538	0.058201431013658	0.0058330228002429	0.0015984727734414	0.0019980019980019	0.0009990009990009	both	both	True
790	CARMIL1	Carmil1	neither	5552.0	3823.0	55.33832166706895	73.167649536647	0.0068678640127464	0.0634839532682516	0.0032017913820134	0.0015984727734414	0.0009990009990009	0.0009990009990009	both	both	True
791	CARMIL2	Carmil2	neither					0.0004540209672718	0.0052519400531524	0.977431956554872	0.0015984727734414	0.9630369630369632	0.0009990009990009	neither	neither	False
792	CARMIL3	Carmil3	neither					0.0006441802685827	0.0055312442534825	0.5261669454488936	0.0015984727734414	0.3826173826173826	0.0009990009990009	neither	neither	False
793	CA8	Car8	neither					0.0020678183044671	0.0048340182115786	0.0032017913820134	0.0015984727734414	0.0009990009990009	0.0009990009990009	neither	neither	False
794	CARTPT	Cartpt	neither					0.0006106910717706	0.0027002861688079	0.6329024004754746	0.3485886135289365	0.4915084915084915	0.3066933066933067	neither	neither	False
795	KNL1	Knl1	neither		1840.0		87.08930075821398	0.0005036580595088	0.0796537614004286	0.803293732211682	0.0015984727734414	0.6953046953046953	0.0009990009990009	mouse	mouse	False
796	CASK	Cask	neither	1532.0	2545.0	87.6820339528522	82.13984835720304	0.0173190967635386	0.0738954942142089	0.0032017913820134	0.0015984727734414	0.0009990009990009	0.0009990009990009	both	both	True
797	CASP1	Casp1	neither		11823.0		17.003650659926986	0.0008562036798931	0.0127356549389401	0.1819098930294541	0.0015984727734414	0.1018981018981019	0.0009990009990009	mouse	mouse	False
798	CASP3	Casp3	neither	6635.0	7709.0	46.62482902888407	45.88598708228026	0.0056935436574556	0.0325204364437394	0.0032017913820134	0.0015984727734414	0.0009990009990009	0.0009990009990009	both	both	True
799	CASP6	Casp6	neither	9987.0	8245.0	19.655644058250864	42.122999157540015	0.0031456432603145	0.0294399635686184	0.0173841287305732	0.0015984727734414	0.0069930069930069	0.0009990009990009	both	both	True
800	CASP7	Casp7	neither		14105.0		0.9828699803426004	0.0019076832048079	0.0058332725428089	0.2122629887335768	0.0015984727734414	0.1218781218781218	0.0009990009990009	both	both	True
801	CASP8	Casp8	neither	3740.0	5590.0	69.91712929439214	60.76242628475147	0.0094712435342589	0.0481872724231191	0.0032017913820134	0.0015984727734414	0.0009990009990009	0.0009990009990009	both	both	True
802	CNTNAP1	Cntnap1	neither	10905.0	11890.0	12.269691849706332	16.533277169334458	0.0026112080622004	0.01250283294727	0.0400977771041549	0.0015984727734414	0.0179820179820179	0.0009990009990009	both	both	True
803	CASR	Casr	neither					0.0005696956500885	0.0027002861688061	0.8743451735252281	0.3373129044312885	0.7982017982017982	0.2937062937062937	neither	neither	False
804	STIL	Stil	neither		4144.0		70.91406908171862	0.0008330871462257	0.0605863822115415	0.3162399892304058	0.0015984727734414	0.1968031968031968	0.0009990009990009	mouse	mouse	False
805	CDX1	Cdx1	neither					0.0020731073194857	0.0027200756072758	0.0032017913820134	0.202175796668913	0.0009990009990009	0.1618381618381618	neither	neither	False
806	CAVIN4	Cavin4	neither	7535.0	13579.0	39.38369941266393	4.675652906486942	0.0048864077742221	0.0075015946439664	0.0032017913820134	0.0015984727734414	0.0009990009990009	0.0009990009990009	both	both	True
807	COX5A	Cox5a	mouse	5237.0	412.0	57.872717032746	97.11457455770852	0.0072231599780254	0.1229279241280796	0.0032017913820134	0.0015984727734414	0.0009990009990009	0.0009990009990009	both	both	True
808	CNR1	Cnr1	neither					0.0005364369816089	0.0027002615108473	0.8220195795412171	0.3774210941064244	0.7282717282717283	0.3376623376623376	neither	neither	False
809	PEPD	Pepd	neither	4804.0	3677.0	61.35650494810524	74.19264251614715	0.0077962586174387	0.0647122343824402	0.0032017913820134	0.0015984727734414	0.0009990009990009	0.0009990009990009	both	both	True
810	DOCK2	Dock2	neither					0.0005851724431078	0.0033339388846518	0.6584799931454032	0.1224023501251224	0.5314685314685315	0.0899100899100899	neither	neither	False
811	LIMA1	Lima1	neither	3697.0	2874.0	70.263094376056	79.83010390339793	0.0095493678304108	0.0712957582544095	0.0032017913820134	0.0015984727734414	0.0009990009990009	0.0009990009990009	both	both	True
812	HIPK2	Hipk2	human	1154.0	2214.0	90.72330839166466	84.46363381072732	0.0209237943583606	0.076521496966059	0.0032017913820134	0.0015984727734414	0.0009990009990009	0.0009990009990009	both	both	True
813	CHAC1	Chac1	neither		10885.0		23.58887952822241	0.0021461092616953	0.0161701670476421	0.0032017913820134	0.0015984727734414	0.0009990009990009	0.0009990009990009	mouse	mouse	False
814	SCARB1	Scarb1	neither	1403.0	3825.0	88.71992919784375	73.15360853692783	0.0182991881518632	0.0634717776424387	0.0032017913820134	0.0015984727734414	0.0009990009990009	0.0009990009990009	both	both	True
815	ACO2	Aco2	mouse	6433.0	1081.0	48.250060342746806	92.4178601516428	0.0058897555378787	0.0900756056444938	0.0032017913820134	0.0015984727734414	0.0009990009990009	0.0009990009990009	both	both	True
816	ABCC4	Abcc4	neither	1650.0	8105.0	86.73264140317	43.10586913788262	0.0165173483612934	0.0303634511505206	0.0032017913820134	0.0015984727734414	0.0009990009990009	0.0009990009990009	both	both	True
817	CLPTM1	Clptm1	neither	7167.0	5602.0	42.34451685574061	60.67818028643639	0.0052242668920294	0.0481072048673545	0.0058330228002429	0.0015984727734414	0.0019980019980019	0.0009990009990009	both	both	True
818	ETFA	Etfa	neither	6839.0	1996.0	44.983506315874166	85.99410278011794	0.0055211133033101	0.0783225643830327	0.0129501297062039	0.0015984727734414	0.0049950049950049	0.0009990009990009	both	both	True
819	NMRK2	Nmrk2	neither					0.000629339006913	0.0025567757457779	0.5828412731240159	0.9295576113707142	0.4365634365634365	0.926073926073926	neither	neither	False
820	MCM4	Mcm4	neither	12278.0	7328.0	1.222946335183844	48.56079752878405	0.001700106503234	0.034985385463323	0.0380768092597808	0.0015984727734414	0.0169830169830169	0.0009990009990009	both	both	True
821	SMOX	Smox	human	887.0	7822.0	92.87151017780997	45.09267059814659	0.0248755890361704	0.0318149846423079	0.0032017913820134	0.0015984727734414	0.0009990009990009	0.0009990009990009	both	both	True
822	ENPP6	Enpp6	neither					0.0004810000621106	0.0026561661976152	0.9836410664098802	0.5025785134175339	0.972027972027972	0.4645354645354645	neither	neither	False
823	PKM	Pkm	both	970.0	213.0	92.20371711320298	98.51165402976692	0.0236591208527063	0.151427428894399	0.0032017913820134	0.0015984727734414	0.0009990009990009	0.0009990009990009	both	both	True
824	SNX8	Snx8	neither	4785.0	6530.0	61.50937324000322	54.16315641673687	0.0078236779345965	0.0404137531257238	0.0032017913820134	0.0015984727734414	0.0009990009990009	0.0009990009990009	both	both	True
825	CLTC	Cltc	neither	3787.0	1652.0	69.53898141443399	88.40915473181691	0.0093633542822471	0.0814953306326269	0.0032017913820134	0.0015984727734414	0.0009990009990009	0.0009990009990009	both	both	True
826	MMP13	Mmp13	neither					0.0014606991066115	0.0026436872354648	0.0032017913820134	0.5763578704241187	0.0009990009990009	0.5384615384615384	neither	neither	False
827	TP53INP1	Trp53inp1	neither	4126.0	4132.0	66.81148925899107	70.9983150800337	0.0087872540088924	0.0607509726466237	0.0032017913820134	0.0015984727734414	0.0009990009990009	0.0009990009990009	both	both	True
828	CPN1	Cpn1	neither					0.000689008268248	0.0072969943803774	0.3543770531414331	0.0015984727734414	0.2277722277722277	0.0009990009990009	neither	neither	False
829	FHL1	Fhl1	neither	9589.0	7798.0	22.85783248853488	45.26116259477675	0.0033775353960707	0.0319611292824164	0.0320393394420995	0.0015984727734414	0.0139860139860139	0.0009990009990009	both	both	True
830	SLC20A1	Slc20a1	human	462.0	5968.0	96.29093249658057	58.10867733782645	0.0358048595813562	0.0450029530616833	0.0032017913820134	0.0015984727734414	0.0009990009990009	0.0009990009990009	both	both	True
831	FA2H	Fa2h	neither					0.0007101712142456	0.0080991044905877	0.3033164651661761	0.0015984727734414	0.1868131868131868	0.0009990009990009	neither	neither	False
832	RABL6	Rabl6	neither	4735.0	1819.0	61.91165821868212	87.23673125526538	0.0078939472842733	0.0798418955166764	0.0032017913820134	0.0015984727734414	0.0009990009990009	0.0009990009990009	both	both	True
833	GCLC	Gclc	neither	5804.0	2033.0	53.31080537452731	85.73434428531311	0.006580108395767	0.078079721931449	0.0032017913820134	0.0015984727734414	0.0009990009990009	0.0009990009990009	both	both	True
834	TULP2	Tulp2	neither		7036.0		50.610783487784325	0.0034987087307001	0.037001413694754	0.0032017913820134	0.0015984727734414	0.0009990009990009	0.0009990009990009	mouse	mouse	False
835	IVNS1ABP	Ivns1abp	neither	4393.0	1558.0	64.66328747284577	89.06908171861836	0.0083863977205773	0.0826005173652748	0.0032017913820134	0.0015984727734414	0.0009990009990009	0.0009990009990009	both	both	True
836	PDE7A	Pde7a	neither	3135.0	3355.0	74.78477753640679	76.45324347093513	0.0107240914968471	0.0674939157959957	0.0032017913820134	0.0015984727734414	0.0009990009990009	0.0009990009990009	both	both	True
837	MTFR1	Mtfr1	neither	2768.0	6512.0	77.73754927990989	54.28952541420949	0.0116459146773095	0.0405587460020235	0.0032017913820134	0.0015984727734414	0.0009990009990009	0.0009990009990009	both	both	True
838	HADHA	Hadha	neither		2299.0		83.86689132266217	0.0041424716848914	0.0758931834034433	0.0515605321259029	0.0015984727734414	0.0239760239760239	0.0009990009990009	both	both	True
839	PDXK	Pdxk	human	978.0	12405.0	92.13935151661435	12.917719741645604	0.0235041203530135	0.0107600349969991	0.0032017913820134	0.0015984727734414	0.0009990009990009	0.0009990009990009	both	both	True
840	FLT4	Flt4	neither					0.0006984708162648	0.003401157328849	0.0790819334454686	0.0209180907332856	0.0389610389610389	0.0139860139860139	neither	neither	False
841	TPX2	Tpx2	neither		3726.0		73.84863802302723	0.000668856383118	0.0642397903630236	0.3521019387768307	0.0015984727734414	0.2257742257742257	0.0009990009990009	mouse	mouse	False
842	CEBPA	Cebpa	neither		8169.0		42.656557146868856	0.0037200027518105	0.0298963953801933	0.0032017913820134	0.0015984727734414	0.0009990009990009	0.0009990009990009	mouse	mouse	False
843	BLVRB	Blvrb	neither	10643.0	7106.0	14.377665137983747	50.11934849761303	0.0027594731568014	0.03658111321827	0.0151750260370549	0.0015984727734414	0.0059940059940059	0.0009990009990009	both	both	True
844	FOS	Fos	human	725.0	2427.0	94.1749135087296	82.96826734063465	0.0281481247649333	0.074896469968303	0.0032017913820134	0.0015984727734414	0.0009990009990009	0.0009990009990009	both	both	True
845	GMPPB	Gmppb	neither		10017.0		29.68267340634653	0.0015489040611094	0.0200022746831975	0.06637587835465	0.0015984727734414	0.0319680319680319	0.0009990009990009	both	both	True
846	PIM2	Pim2	neither		11048.0		22.44453805110924	0.0007904668093671	0.0156543457962712	0.1508717688946337	0.0015984727734414	0.0819180819180819	0.0009990009990009	mouse	mouse	False
847	GSN	Gsn	mouse	2785.0	205.0	77.60077238715907	98.56781802864364	0.0115958176721071	0.1536560480385769	0.0032017913820134	0.0015984727734414	0.0009990009990009	0.0009990009990009	both	both	True
848	CEBPE	Cebpe	neither					0.0006032441127846	0.0027002967359084	0.8154131661689862	0.1829486013818692	0.7172827172827173	0.1418581418581418	neither	neither	False
849	RSPO1	Rspo1	neither	10957.0	9759.0	11.85131547188028	31.493962370120755	0.0025875782514031	0.0211964625661618	0.0083018801832015	0.0015984727734414	0.0029970029970029	0.0009990009990009	both	both	True
850	HOMEZ	Homez	neither		12888.0		9.526818309463634	0.0005872667177657	0.0093892147842624	0.628929761606151	0.0015984727734414	0.4855144855144855	0.0009990009990009	both	both	True
851	DNMT1	Dnmt1	mouse	4335.0	647.0	65.12993804811327	95.46475709070484	0.0085045782040829	0.1060054616959611	0.0032017913820134	0.0015984727734414	0.0009990009990009	0.0009990009990009	both	both	True
852	MYO5B	Myo5b	neither	7086.0		42.99621852120042		0.0053039843979014	0.0105162576563064	0.0032017913820134	0.0015984727734414	0.0009990009990009	0.0009990009990009	human	human	False
853	ID1	Id1	neither	4288.0	8173.0	65.50808592807145	42.62847514743049	0.0085595771772319	0.0298715509690845	0.0032017913820134	0.0015984727734414	0.0009990009990009	0.0009990009990009	both	both	True
854	SGK1	Sgk1	both	1089.0	68.0	91.2462788639472	99.52962650940746	0.0216564862368839	0.2106009865727296	0.0032017913820134	0.0015984727734414	0.0009990009990009	0.0009990009990009	both	both	True
855	CPVL	Cpvl	neither	11363.0		8.584761445007643		0.0023232209183972	0.0028591981149135	0.0032017913820134	0.1108903300503015	0.0009990009990009	0.0809190809190809	human	human	False
856	TRIM33	Trim33	neither	3675.0	2213.0	70.4400997666747	84.47065431058691	0.0095947587964664	0.0765240011347021	0.0032017913820134	0.0015984727734414	0.0009990009990009	0.0009990009990009	both	both	True
857	SPI1	Spi1	neither	9650.0		22.367044814546624		0.0033415209446772	0.0026799731845	0.0032017913820134	0.5071681825188838	0.0009990009990009	0.4695304695304695	human	human	False
858	IP6K2	Ip6k2	mouse	1888.0	1094.0	84.81776490465846	92.32659365346812	0.0150215353753586	0.0897477426318902	0.0032017913820134	0.0015984727734414	0.0009990009990009	0.0009990009990009	both	both	True
859	SPAG1	Spag1	neither	4797.0	7720.0	61.41282484512029	45.80876158382477	0.0078078961173493	0.0324494529506029	0.0032017913820134	0.0015984727734414	0.0009990009990009	0.0009990009990009	both	both	True
860	AATF	Aatf	neither	7337.0	1901.0	40.97674792823236	86.661050266779	0.0050566881944722	0.0791364600093587	0.0173841287305732	0.0015984727734414	0.0069930069930069	0.0009990009990009	both	both	True
861	CORO1B	Coro1b	neither	7896.0	10333.0	36.4792018666023	27.46419545071609	0.0045879278912408	0.0184798497236071	0.0032017913820134	0.0015984727734414	0.0009990009990009	0.0009990009990009	both	both	True
862	RRM2	Rrm2	mouse		6.0		99.96489750070204	0.0016570485484296	0.3555074151799964	0.0032017913820134	0.0015984727734414	0.0009990009990009	0.0009990009990009	mouse	mouse	False
863	KRT12	Krt12	neither					0.0004723644544725	0.0027002756012898	0.97556517259062	0.2644679527069072	0.96003996003996	0.2207792207792207	neither	neither	False
864	KRT13	Krt13	neither					0.0005883387129768	0.0026804791171777	0.8095702278930249	0.3885437640554871	0.7052947052947053	0.3486513486513486	neither	neither	False
865	KRT15	Krt15	neither					0.0006348453046068	0.0053629113393046	0.5580406917142451	0.0015984727734414	0.4125874125874126	0.0009990009990009	neither	neither	False
866	KRT19	Krt19	neither	10402.0	9273.0	16.31667873521603	34.905925301881496	0.0028888014289023	0.0236757891201375	0.0129501297062039	0.0015984727734414	0.0049950049950049	0.0009990009990009	both	both	True
867	KRT17	Krt17	neither					0.0009646660937407	0.0026607213814686	0.0129501297062039	0.4912890904009192	0.0049950049950049	0.4515484515484515	neither	neither	False
868	SLC38A2	Slc38a2	human	400.0	2750.0	96.7897658701424	80.70064588598707	0.0390670537753221	0.0723830570380799	0.0032017913820134	0.0015984727734414	0.0009990009990009	0.0009990009990009	both	both	True
869	CGN	Cgn	neither		8234.0		42.20022465599551	0.0005734437966116	0.0294943340662263	0.9237099482713518	0.0015984727734414	0.8651348651348651	0.0009990009990009	mouse	mouse	False
870	PABPC4	Pabpc4	neither	3154.0	4747.0	74.6319092445088	66.68070766638584	0.0106942854755962	0.0553989935367571	0.0032017913820134	0.0015984727734414	0.0009990009990009	0.0009990009990009	both	both	True
871	TBX6	Tbx6	neither					0.0004283073331724	0.0050098586721295	0.9438569071806892	0.0015984727734414	0.902097902097902	0.0009990009990009	neither	neither	False
872	KLF2	Klf2	neither		9813.0		31.11485537770289	0.0014517103803783	0.0209711072979372	0.0032017913820134	0.0015984727734414	0.0009990009990009	0.0009990009990009	mouse	mouse	False
873	SNU13	Snu13	neither	3708.0	5493.0	70.17459168074664	61.4434147711317	0.0095261080745336	0.049004015531721	0.0032017913820134	0.0015984727734414	0.0009990009990009	0.0009990009990009	both	both	True
874	HES1	Hes1	neither	1791.0	11180.0	85.59819776329552	21.51783206964336	0.0155950822527419	0.0151868752706005	0.0032017913820134	0.0015984727734414	0.0009990009990009	0.0009990009990009	both	both	True
875	NIFK	Nifk	neither	9561.0	7827.0	23.08311207659506	45.05756809884864	0.0033948514653416	0.0317620632188686	0.0032017913820134	0.0015984727734414	0.0009990009990009	0.0009990009990009	both	both	True
876	ATP1B1	Atp1b1	neither		4479.0		68.56220162875597	0.0053657304201178	0.0577148519759775	0.0032017913820134	0.0015984727734414	0.0009990009990009	0.0009990009990009	mouse	mouse	False
877	RFX2	Rfx2	neither	2452.0	8726.0	80.27999034516051	38.74613872507723	0.0126501403192105	0.0264809112948585	0.0032017913820134	0.0015984727734414	0.0009990009990009	0.0009990009990009	both	both	True
878	MAP3K4	Map3k4	human	522.0	1679.0	95.8081905221659	88.21960123560798	0.033724733540593	0.0812872587979525	0.0032017913820134	0.0015984727734414	0.0009990009990009	0.0009990009990009	both	both	True
879	CCNG1	Ccng1	neither	9577.0	8611.0	22.95438088341781	39.55349620893008	0.0033835887569304	0.027183847236671	0.0032017913820134	0.0015984727734414	0.0009990009990009	0.0009990009990009	both	both	True
880	ATAD5	Atad5	neither	4045.0	3418.0	67.46319092445088	76.01095197978096	0.008918780287036	0.0668832258158333	0.0032017913820134	0.0015984727734414	0.0009990009990009	0.0009990009990009	both	both	True
881	CLIC4	Clic4	mouse	3032.0	70.0	75.61348459248532	99.5155855096883	0.0109702002121734	0.2103915246622532	0.0032017913820134	0.0015984727734414	0.0009990009990009	0.0009990009990009	both	both	True
882	SNAI2	Snai2	neither	7376.0	9269.0	40.66296564486282	34.93400730131985	0.0050248620621511	0.0236909299277625	0.0032017913820134	0.0015984727734414	0.0009990009990009	0.0009990009990009	both	both	True
883	DTL	Dtl	neither		6260.0		56.058691378826175	0.0006491764740357	0.0425073972570513	0.3900435867536621	0.0015984727734414	0.2597402597402597	0.0009990009990009	mouse	mouse	False
884	KIF20B	Kif20b	neither	8436.0	3016.0	32.13452409687022	78.83319292333614	0.0041559375765385	0.0701473858684136	0.0032017913820134	0.0015984727734414	0.0009990009990009	0.0009990009990009	both	both	True
885	HSPB1	Hspb1	human	206.0	4514.0	98.35063158741652	68.31648413367031	0.0565681143005116	0.0574079378161642	0.0032017913820134	0.0015984727734414	0.0009990009990009	0.0009990009990009	both	both	True
886	DDX18	Ddx18	neither	5510.0	7459.0	55.67624104915922	47.64111204717776	0.0069132393903372	0.0341882378667881	0.0032017913820134	0.0015984727734414	0.0009990009990009	0.0009990009990009	both	both	True
887	SLBP	Slbp	neither	10444.0	4325.0	15.978759353125756	69.64335860713284	0.0028672563994658	0.0591651668499348	0.0216627946833223	0.0015984727734414	0.0089910089910089	0.0009990009990009	both	both	True
888	RTCA	Rtca	neither	7475.0	8275.0	39.8664413870786	41.91238416175232	0.0049386389628172	0.0292821449021174	0.0032017913820134	0.0015984727734414	0.0009990009990009	0.0009990009990009	both	both	True
889	PCNA	Pcna	neither	10490.0	2588.0	15.60865717274117	81.83796686324067	0.0028372603942992	0.0734838909030439	0.0032017913820134	0.0015984727734414	0.0009990009990009	0.0009990009990009	both	both	True
890	CCND1	Ccnd1	neither		10855.0		23.799494524010107	0.0012360670900694	0.0162519612806351	0.0083018801832015	0.0015984727734414	0.0029970029970029	0.0009990009990009	mouse	mouse	False
891	NOP2	Nop2	neither	9176.0	8499.0	26.18070641242256	40.33979219320416	0.0036317097842362	0.0279446166420127	0.0032017913820134	0.0015984727734414	0.0009990009990009	0.0009990009990009	both	both	True
892	CCNE2	Ccne2	neither	9795.0	7242.0	21.200418376377822	49.16456051670879	0.0032569896346874	0.0356019015926085	0.0032017913820134	0.0015984727734414	0.0009990009990009	0.0009990009990009	both	both	True
893	PPM1G	Ppm1g	neither	5251.0	5323.0	57.7600772387159	62.63689974726201	0.0072071807230786	0.0503562835288184	0.0032017913820134	0.0015984727734414	0.0009990009990009	0.0009990009990009	both	both	True
894	SOX15	Sox15	neither					0.0014492084685273	0.002621131936167	0.0320393394420995	0.79986642274298	0.0139860139860139	0.7862137862137862	neither	neither	False
895	TPI1	Tpi1	human	542.0	3210.0	95.64727653069434	77.47121595057568	0.0330738861524975	0.068636214661899	0.0032017913820134	0.0015984727734414	0.0009990009990009	0.0009990009990009	both	both	True
896	NOXO1	Noxo1	neither					0.0006207059768539	0.0045086200694107	0.5452824180458374	0.0015984727734414	0.4005994005994006	0.0009990009990009	neither	neither	False
897	PPL	Ppl	neither	11522.0	12622.0	7.305495212808753	11.394271272114574	0.0022327886551605	0.0101271881705375	0.0320393394420995	0.0015984727734414	0.0139860139860139	0.0009990009990009	both	both	True
898	PARD6G	Pard6g	neither	3178.0	8079.0	74.43881245474294	43.28840213423196	0.010626619135033	0.0305142548751564	0.0032017913820134	0.0015984727734414	0.0009990009990009	0.0009990009990009	both	both	True
899	CRTAC1	Crtac1	neither		11469.0		19.488907610221847	0.000996554351526	0.0140046108844837	0.1973535266794174	0.0015984727734414	0.1118881118881118	0.0009990009990009	mouse	mouse	False
900	KRT79	Krt79	neither					0.0006032441127864	0.0027398580009454	0.8132512290377771	0.1376863297144069	0.7122877122877123	0.1018981018981019	neither	neither	False
901	KRT71	Krt71	neither					0.0006106900733824	0.0027002967359084	0.645181486203978	0.1792620194627334	0.5114885114885115	0.1378621378621378	neither	neither	False
902	KRT8	Krt8	neither					0.0005864768484312	0.0029112491782672	0.8936012128190235	0.0628776743426424	0.8231768231768232	0.0439560439560439	neither	neither	False
903	DCUN1D2	Dcun1d2	neither		6259.0		56.06571187868576	0.0036161350272112	0.0425155664418552	0.0626987755385487	0.0015984727734414	0.0299700299700299	0.0009990009990009	both	both	True
904	PTGDS	Ptgds	neither	6490.0		47.79145546705286		0.005826607758403	0.0027155496334354	0.0032017913820134	0.3029170286853502	0.0009990009990009	0.2567432567432567	human	human	False
905	YAP1	Yap1	human	1044.0	1506.0	91.60833534475825	89.43414771131705	0.0223533987936122	0.083075306761132	0.0032017913820134	0.0015984727734414	0.0009990009990009	0.0009990009990009	both	both	True
906	GLUL	Glul	both	796.0	166.0	93.60366883900556	98.84161752316764	0.0267394476048246	0.1637963443292558	0.0032017913820134	0.0015984727734414	0.0009990009990009	0.0009990009990009	both	both	True
907	GADD45B	Gadd45b	neither		4087.0		71.31423757371525	0.013238093949715	0.0612039664646089	0.0032017913820134	0.0015984727734414	0.0009990009990009	0.0009990009990009	mouse	mouse	False
908	POU5F2	Pou5f2	neither	10439.0	11546.0	16.018987850993643	18.948329121033417	0.0028709663417469	0.0137160814702186	0.0058330228002429	0.0015984727734414	0.0019980019980019	0.0009990009990009	both	both	True
909	ZFP36L1	Zfp36l1	both	753.0	413.0	93.9496339206694	97.10755405784892	0.0276601873390491	0.1227302736891848	0.0032017913820134	0.0015984727734414	0.0009990009990009	0.0009990009990009	both	both	True
910	FLOT1	Flot1	neither	5819.0	8402.0	53.190119880923646	41.020780679584384	0.0065568835548661	0.0285606317723534	0.0032017913820134	0.0015984727734414	0.0009990009990009	0.0009990009990009	both	both	True
911	MYH1	Myh1	neither					0.0008596331577783	0.0027002967359084	0.0237803627634133	0.1894558638678785	0.0099900099900099	0.1488511488511488	neither	neither	False
912	MYH2	Myh2	neither					0.0006613524246577	0.0027002967359084	0.3732552974934858	0.1764119489693434	0.2437562437562437	0.1348651348651348	neither	neither	False
913	MYH8	Myh8	neither					0.00065216604184	0.0027200756072758	0.4498794245248532	0.2162792249058167	0.3136863136863136	0.1758241758241758	neither	neither	False
914	TRIM71	Trim71	neither		13058.0		8.333333333333332	0.0006044583066824	0.0088850100503155	0.7146411100593266	0.0015984727734414	0.5904095904095904	0.0009990009990009	mouse	mouse	False
915	IL17RD	Il17rd	neither	8633.0	10047.0	30.54952128087537	29.472058410558837	0.0040066344474682	0.0198932355929435	0.0129501297062039	0.0015984727734414	0.0049950049950049	0.0009990009990009	both	both	True
916	PRC1	Prc1	neither		4649.0		67.36871665262566	0.0007594839625209	0.0562158969997552	0.4944579351726766	0.0015984727734414	0.3536463536463536	0.0009990009990009	both	both	True
917	KTN1	Ktn1	human	1075.0	2041.0	91.35891865797733	85.67818028643639	0.0219588656943803	0.0780468037776485	0.0032017913820134	0.0015984727734414	0.0009990009990009	0.0009990009990009	both	both	True
918	SERPINH1	Serpinh1	human	164.0	2373.0	98.6885509695068	83.34737433305251	0.0628733155527556	0.0752639042041303	0.0032017913820134	0.0015984727734414	0.0009990009990009	0.0009990009990009	both	both	True
919	DNASE1L1	Dnase1l1	neither	12332.0	8976.0	0.7884785582106365	36.991013760179726	0.0016417662686203	0.0252060614736482	0.0400977771041549	0.0015984727734414	0.0179820179820179	0.0009990009990009	both	both	True
920	PHC2	Phc2	human	42.0	4984.0	99.67012631748332	65.01684919966301	0.1119526791389313	0.0532073103641836	0.0032017913820134	0.0015984727734414	0.0009990009990009	0.0009990009990009	both	both	True
921	COL27A1	Col27a1	neither	2117.0	7679.0	82.97529970230912	46.09660207806796	0.0139731954211868	0.0327620688972274	0.0032017913820134	0.0015984727734414	0.0009990009990009	0.0009990009990009	both	both	True
922	TAGLN2	Tagln2	both	691.0	1413.0	94.44846729423124	90.08705419825893	0.0292691778229345	0.0841093967636741	0.0032017913820134	0.0015984727734414	0.0009990009990009	0.0009990009990009	both	both	True
923	MEIS1	Meis1	both	231.0	485.0	98.14948909807708	96.60207806795844	0.0537371548441045	0.1151629983742559	0.0032017913820134	0.0015984727734414	0.0009990009990009	0.0009990009990009	both	both	True
924	HM13	H13	neither	2677.0	1984.0	78.46970794110548	86.07834877843302	0.0119376827553527	0.0784407102160398	0.0032017913820134	0.0015984727734414	0.0009990009990009	0.0009990009990009	both	both	True
925	SLC25A22	Slc25a22	neither		8373.0		41.22437517551249	0.0011783516601681	0.0287384182764893	0.0965390826168549	0.0015984727734414	0.0489510489510489	0.0009990009990009	mouse	mouse	False
926	FGFR1	Fgfr1	both	885.0	389.0	92.88760157695712	97.27604605447908	0.0249390047779933	0.1250135467983266	0.0032017913820134	0.0015984727734414	0.0009990009990009	0.0009990009990009	both	both	True
927	BCKDK	Bckdk	neither	8463.0	8804.0	31.91729020838362	38.19853973602921	0.0041365393317065	0.0261067876259804	0.0032017913820134	0.0015984727734414	0.0009990009990009	0.0009990009990009	both	both	True
928	SOX11	Sox11	neither					0.0050288339946101	0.0025330995925838	0.0032017913820134	0.939165447188231	0.0009990009990009	0.936063936063936	neither	neither	False
929	DESI2	Desi2	neither	3717.0	2554.0	70.10218038458444	82.07666385846673	0.0095081235362499	0.0737818682928952	0.0032017913820134	0.0015984727734414	0.0009990009990009	0.0009990009990009	both	both	True
930	CYP26A1	Cyp26a1	neither					0.0006106915709688	0.0026409143298365	0.4129154228164129	0.7352379497364602	0.2817182817182817	0.7142857142857143	neither	neither	False
931	PGP	Pgp	neither	11336.0	4072.0	8.801995333494247	71.41954507160911	0.002342637799394	0.0614051857142834	0.0173841287305732	0.0015984727734414	0.0069930069930069	0.0009990009990009	both	both	True
932	ANGPTL6	Angptl6	neither					0.0004868557942443	0.0030007972041496	0.8463471119055955	0.0928190878792915	0.7622377622377622	0.0669330669330669	neither	neither	False
933	JAG1	Jag1	neither		13457.0		5.532153889356922	0.0023948794265267	0.0078559696410001	0.1068153969662398	0.0015984727734414	0.0549450549450549	0.0009990009990009	both	both	True
934	ELL2	Ell2	human	658.0	4427.0	94.71397538015933	68.92726762145465	0.0299144804476561	0.0582763117521505	0.0032017913820134	0.0015984727734414	0.0009990009990009	0.0009990009990009	both	both	True
935	LCP1	Lcp1	neither	8435.0		32.1425697964438		0.0041567421054349	0.0039240421500544	0.0032017913820134	0.0046795614582403	0.0009990009990009	0.0029970029970029	human	human	False
936	EPHA4	Epha4	neither		9923.0		30.342600393147997	0.0016484646129213	0.0204270337097711	0.0826270899317365	0.0015984727734414	0.0409590409590409	0.0009990009990009	both	both	True
937	SESTD1	Sestd1	neither	1603.0	1659.0	87.11078928312817	88.36001123279978	0.016848259995478	0.0814706604922688	0.0032017913820134	0.0015984727734414	0.0009990009990009	0.0009990009990009	both	both	True
938	TECR	Tecr	neither	10723.0	6080.0	13.734009172097512	57.32238135355237	0.0027198401556365	0.0439671606185896	0.0237803627634133	0.0015984727734414	0.0099900099900099	0.0009990009990009	both	both	True
939	SHCBP1	Shcbp1	neither		4718.0		66.88430216231396	0.0006502123854631	0.0556176453429009	0.4054504862839692	0.0015984727734414	0.2747252747252747	0.0009990009990009	mouse	mouse	False
940	THUMPD3	Thumpd3	neither		5683.0		60.10951979780961	0.0019614286874032	0.0473929235840262	0.1834242997185067	0.0015984727734414	0.1028971028971029	0.0009990009990009	both	both	True
941	TACC2	Tacc2	neither		4371.0		69.32041561359169	0.0026694040920554	0.0587015119493679	0.0931746232150795	0.0015984727734414	0.0469530469530469	0.0009990009990009	both	both	True
942	SESN3	Sesn3	human	857.0	5633.0	93.1128811650173	60.46054479078911	0.0254813282714549	0.047808607175094	0.0032017913820134	0.0015984727734414	0.0009990009990009	0.0009990009990009	both	both	True
943	KDM5B	Kdm5b	neither	1275.0	3069.0	89.74977874326171	78.46110643077787	0.0195810384607506	0.0697230108994038	0.0032017913820134	0.0015984727734414	0.0009990009990009	0.0009990009990009	both	both	True
944	ZFP36	Zfp36	human	1145.0	4374.0	90.79571968782686	69.29935411401293	0.0210533394547947	0.0586796768819031	0.0032017913820134	0.0015984727734414	0.0009990009990009	0.0009990009990009	both	both	True
945	CCNB1	Ccnb1	neither		6701.0		52.96265094074698	0.0006217153954	0.039249203181259	0.6208370235600619	0.0015984727734414	0.4745254745254745	0.0009990009990009	mouse	mouse	False
946	RRP36	Rrp36	neither	8299.0	6821.0	33.2367849384504	52.12019095759618	0.0042704746419257	0.0383338295842796	0.0032017913820134	0.0015984727734414	0.0009990009990009	0.0009990009990009	both	both	True
947	DUSP1	Dusp1	human	466.0	10418.0	96.25874969828628	26.86745296265094	0.0357206290578939	0.0181325815925441	0.0032017913820134	0.0015984727734414	0.0009990009990009	0.0009990009990009	both	both	True
948	IGDCC4	Igdcc4	neither	8984.0	2670.0	27.725480730549524	81.26228587475428	0.0037658279010113	0.0729593522532021	0.0032017913820134	0.0015984727734414	0.0009990009990009	0.0009990009990009	both	both	True
949	SEC13	Sec13	neither	4865.0	5395.0	60.86571727411698	62.13142375737153	0.00770567194286	0.0497228233297464	0.0032017913820134	0.0015984727734414	0.0009990009990009	0.0009990009990009	both	both	True
950	ABL2	Abl2	human	749.0	1584.0	93.98181671896371	88.88654872226903	0.027745945336381	0.0823063816769185	0.0032017913820134	0.0015984727734414	0.0009990009990009	0.0009990009990009	both	both	True
951	MBP	Mbp	neither	6017.0	6702.0	51.59707136535522	52.95563044088739	0.0063353181055068	0.0392490900599313	0.0032017913820134	0.0015984727734414	0.0009990009990009	0.0009990009990009	both	both	True
952	RFC3	Rfc3	neither	8030.0	9803.0	35.401078123742856	31.18506037629879	0.0044714203118358	0.0210191108476991	0.0058330228002429	0.0015984727734414	0.0019980019980019	0.0009990009990009	both	both	True
953	VIM	Vim	human	175.0	6462.0	98.60004827419743	54.64055040718899	0.0609359186786071	0.0409681566835677	0.0032017913820134	0.0015984727734414	0.0009990009990009	0.0009990009990009	both	both	True
954	PAX6	Pax6	neither					0.000855414825434	0.0034976050112414	0.2603915043151597	0.0015984727734414	0.1548451548451548	0.0009990009990009	neither	neither	False
955	COPA	Copa	neither	2297.0	3928.0	81.52707377906509	72.43049705139006	0.0132400347732528	0.062598245630828	0.0032017913820134	0.0015984727734414	0.0009990009990009	0.0009990009990009	both	both	True
956	TRAM1	Tram1	neither	1500.0	1702.0	87.93949633920668	88.05812973883741	0.017600928816662	0.0809762148906072	0.0032017913820134	0.0015984727734414	0.0009990009990009	0.0009990009990009	both	both	True
957	TRAM1L1	Tram1l1	neither					0.000655891056842	0.0036467972141421	0.3981156167935046	0.0061974050579677	0.2677322677322677	0.0039960039960039	neither	neither	False
958	SELENOF	Selenof	mouse	2657.0	384.0	78.63062193257704	97.31114855377704	0.0119996077122279	0.1255584425725042	0.0032017913820134	0.0015984727734414	0.0009990009990009	0.0009990009990009	both	both	True
959	DES	Des	mouse		31.0		99.7893850042123	0.0016849086208512	0.2692618665328332	0.0032017913820134	0.0015984727734414	0.0009990009990009	0.0009990009990009	mouse	mouse	False
960	FRZB	Frzb	neither		10443.0		26.691940466161192	0.0016746711477546	0.0179792452292402	0.0083018801832015	0.0015984727734414	0.0029970029970029	0.0009990009990009	mouse	mouse	False
961	NPC2	Npc2	both	88.0	40.0	99.30002413709872	99.726200505476	0.0828745378197979	0.2522225430137679	0.0032017913820134	0.0015984727734414	0.0009990009990009	0.0009990009990009	both	both	True
962	PAICS	Paics	neither	6651.0	7571.0	46.49609783570681	46.85481606290368	0.005677008342197	0.0334640795256193	0.0083018801832015	0.0015984727734414	0.0029970029970029	0.0009990009990009	both	both	True
963	CNMD	Cnmd	neither		8290.0		41.80707666385847	0.0027396251763068	0.0291997737195042	0.0032017913820134	0.0015984727734414	0.0009990009990009	0.0009990009990009	mouse	mouse	False
964	CNR2	Cnr2	neither					0.0005540492939584	0.0027200051540194	0.7017645643436109	0.1979914430461323	0.5774225774225774	0.1578421578421578	neither	neither	False
965	EGFL6	Egfl6	neither					0.0009644430844611	0.0028812575845428	0.0515605321259029	0.2405465050820413	0.0239760239760239	0.1988011988011988	neither	neither	False
966	HMCN2	Hmcn2	neither		10630.0		25.37910699241786	0.0018474754017568	0.0171711749132807	0.0032017913820134	0.0015984727734414	0.0009990009990009	0.0009990009990009	mouse	mouse	False
967	BCAS2	Bcas2	neither	7429.0	4100.0	40.23654356746319	71.22297107554057	0.004975278172359	0.0610625459469322	0.0032017913820134	0.0015984727734414	0.0009990009990009	0.0009990009990009	both	both	True
968	FCHO2	Fcho2	neither	3167.0	3510.0	74.5273151500523	75.36506599269867	0.0106683315112783	0.0662230005671702	0.0032017913820134	0.0015984727734414	0.0009990009990009	0.0009990009990009	both	both	True
969	CITED4	Cited4	neither					0.0016129608656867	0.0026241679794655	0.0032017913820134	0.6875475203616429	0.0009990009990009	0.6633366633366633	neither	neither	False
970	MKI67	Mki67	neither		4074.0		71.40550407188991	0.0005809002406522	0.0613921192498965	0.9437731622701986	0.0015984727734414	0.9010989010989012	0.0009990009990009	mouse	mouse	False
971	GAP43	Gap43	neither		14073.0		1.2075259758494803	0.0009285241982548	0.0059868904847371	0.0360707753415298	0.0015984727734414	0.0159840159840159	0.0009990009990009	mouse	mouse	False
972	TRAPPC13	Trappc13	neither	6755.0	4749.0	45.65934508005471	66.66666666666666	0.0055857457293284	0.0553814215926948	0.0032017913820134	0.0015984727734414	0.0009990009990009	0.0009990009990009	both	both	True
973	SIDT2	Sidt2	neither	5286.0	4334.0	57.47847775364068	69.58017410839652	0.0071652205292918	0.0590922837382303	0.0032017913820134	0.0015984727734414	0.0009990009990009	0.0009990009990009	both	both	True
974	ID2	Id2	neither	1835.0	7374.0	85.2441869820581	48.23785453524291	0.0153438595616581	0.0347307246123826	0.0032017913820134	0.0015984727734414	0.0009990009990009	0.0009990009990009	both	both	True
975	MTHFD1	Mthfd1	neither	9973.0	5005.0	19.768283852280955	64.86941870261163	0.003154790424249	0.0530471460491481	0.0340949551694495	0.0015984727734414	0.0149850149850149	0.0009990009990009	both	both	True
976	MSH6	Msh6	neither	3678.0	9015.0	70.41596266795398	36.71721426565571	0.0095883439488151	0.0249946695586125	0.0032017913820134	0.0015984727734414	0.0009990009990009	0.0009990009990009	both	both	True
977	TNNT2	Tnnt2	neither					0.0005957936594019	0.003065665885047	0.7673808311464494	0.0077033124243423	0.6503496503496503	0.0049950049950049	neither	neither	False
978	PRRX1	Prrx1	mouse	1396.0	849.0	88.7762490948588	94.04661611906768	0.0183796221613263	0.096671974298129	0.0032017913820134	0.0015984727734414	0.0009990009990009	0.0009990009990009	both	both	True
979	CXADR	Cxadr	neither		9954.0		30.1249648975007	0.0045354792862887	0.0202480119293098	0.0032017913820134	0.0015984727734414	0.0009990009990009	0.0009990009990009	mouse	mouse	False
980	HOXA3	Hoxa3	neither	3494.0	11461.0	71.89637138949232	19.545071609098567	0.0099366160859819	0.0140354187831537	0.0032017913820134	0.0015984727734414	0.0009990009990009	0.0009990009990009	both	both	True
981	NEO1	Neo1	mouse		440.0		96.91800056164	0.004584442390441	0.1198029646133074	0.0626987755385487	0.0015984727734414	0.0299700299700299	0.0009990009990009	both	both	True
982	TRIM61	Trim61	neither					0.0009899588706148	0.0027794227882846	0.2122629887335768	0.0136403789860217	0.1218781218781218	0.0089910089910089	neither	neither	False
983	TRIM39	Trim39	neither		6141.0		56.894130862117386	0.0015648074641785	0.0433929600183529	0.1151970836181361	0.0015984727734414	0.0599400599400599	0.0009990009990009	both	both	True
984	TRIM40	Trim40	neither		10304.0		27.6677899466442	0.0006032441127864	0.0186690692152955	0.8137698585521955	0.0015984727734414	0.7132867132867133	0.0009990009990009	mouse	mouse	False
985	TRIM6	Trim6	neither		12454.0		12.573715248525694	0.0009857780065876	0.0106516120595228	0.3626474582996321	0.0015984727734414	0.2347652347652347	0.0009990009990009	both	both	True
986	TRIM60	Trim60	neither					0.0004814089779854	0.0026218370007065	0.9742879969393152	0.6913968700836302	0.958041958041958	0.6673326673326674	neither	neither	False
987	RYBP	Rybp	mouse	2095.0	476.0	83.15230509292782	96.66526256669476	0.0140651092561334	0.1158957709023282	0.0032017913820134	0.0015984727734414	0.0009990009990009	0.0009990009990009	both	both	True
988	COL9A1	Col9a1	neither					0.0005576155610647	0.0027298435061555	0.8919626116876249	0.2373784560019378	0.8211788211788211	0.1958041958041958	neither	neither	False
989	HOXC8	Hoxc8	neither					0.000588341708301	0.0046731247176563	0.8858876066089246	0.0015984727734414	0.8131868131868132	0.0009990009990009	neither	neither	False
990	PINX1	Pinx1	neither	8465.0	5567.0	31.901198809236465	60.92389778152205	0.0041362887777853	0.0483392244699927	0.0058330228002429	0.0015984727734414	0.0019980019980019	0.0009990009990009	both	both	True
991	COL9A2	Col9a2	neither					0.0005386761554032	0.0028003301080126	0.9461252559176534	0.2051116304509969	0.9110889110889112	0.1648351648351648	neither	neither	False
992	QKI	Qki	human	380.0	2298.0	96.95067986161396	83.87391182252176	0.0402185061555604	0.0759199641851147	0.0032017913820134	0.0015984727734414	0.0009990009990009	0.0009990009990009	both	both	True
993	CERCAM	Cercam	neither					0.0018487934717299	0.0051740905994508	0.0931746232150795	0.0015984727734414	0.0469530469530469	0.0009990009990009	human	human	False
994	SIX3	Six3	neither					0.000618137531565	0.0026805143422388	0.5168086679934821	0.3179108714164064	0.3736263736263736	0.2717282717282717	neither	neither	False
995	GAPDHS	Gapdhs	neither		5756.0		59.59702330805954	0.001200311494959	0.0467654243711472	0.0965390826168549	0.0015984727734414	0.0489510489510489	0.0009990009990009	mouse	mouse	False
996	ABCA12	Abca12	neither	11571.0		6.911255933703435		0.0022053985714218	0.0027601523213394	0.0032017913820134	0.201132911911994	0.0009990009990009	0.1608391608391608	human	human	False
997	SEC31A	Sec31a	mouse		952.0		93.32350463352992	0.0022664732544335	0.093577102546638	0.3809635882124439	0.0015984727734414	0.2507492507492507	0.0009990009990009	both	both	True
998	MBD3	Mbd3	neither	6549.0	9795.0	47.31675919221176	31.241224375175516	0.0057745725612736	0.02105462276905	0.0032017913820134	0.0015984727734414	0.0009990009990009	0.0009990009990009	both	both	True
999	UCHL1	Uchl1	neither		8359.0		41.32266217354676	0.0012963613540472	0.0288123577188503	0.0360707753415298	0.0015984727734414	0.0159840159840159	0.0009990009990009	mouse	mouse	False
1000	PIGQ	Pigq	neither	11683.0	8860.0	6.010137581462708	37.805391743892166	0.0021387458452877	0.0258131049890206	0.0129501297062039	0.0015984727734414	0.0049950049950049	0.0009990009990009	both	both	True
1001	MYBPH	Mybph	neither					0.0007502045425773	0.0027200685624756	0.0173841287305732	0.2763173566093273	0.0069930069930069	0.2317682317682317	neither	neither	False
1002	RRBP1	Rrbp1	neither	2803.0	4360.0	77.45594979483465	69.39764111204718	0.011554896748819	0.0587904910242933	0.0032017913820134	0.0015984727734414	0.0009990009990009	0.0009990009990009	both	both	True
1003	KMO	Kmo	neither		6104.0		57.15388935692221	0.0014457877906142	0.0437269173174705	0.0058330228002429	0.0015984727734414	0.0019980019980019	0.0009990009990009	mouse	mouse	False
1004	EEF2K	Eef2k	neither		7232.0		49.23476551530469	0.0027208393444035	0.035640608054088	0.0826270899317365	0.0015984727734414	0.0409590409590409	0.0009990009990009	both	both	True
1005	ACBD3	Acbd3	neither	3174.0	2419.0	74.47099525303726	83.02443133951137	0.0106450577473564	0.0749571622060556	0.0032017913820134	0.0015984727734414	0.0009990009990009	0.0009990009990009	both	both	True
1006	COL9A3	Col9a3	neither					0.000514025795735	0.0044270666860332	0.987175893650714	0.0046795614582403	0.977022977022977	0.0029970029970029	neither	neither	False
1007	HKDC1	Hkdc1	neither					0.000688019753012	0.0027001382074474	0.0772545925806188	0.3783964791427478	0.0379620379620379	0.3386613386613387	neither	neither	False
1008	COL18A1	Col18a1	neither	1278.0	11649.0	89.72564164454099	18.22521763549565	0.0195357245355178	0.013355461837496	0.0032017913820134	0.0015984727734414	0.0009990009990009	0.0009990009990009	both	both	True
1009	CDCA8	Cdca8	neither		5812.0		59.203875315922495	0.0007306415050696	0.0462599197678172	0.2505808358007831	0.0015984727734414	0.1478521478521478	0.0009990009990009	mouse	mouse	False
1010	FIBIN	Fibin	neither					0.000725257276133	0.0032137234365714	0.0861973537513895	0.0492486477314582	0.0429570429570429	0.0339660339660339	neither	neither	False
1011	PPP1R13B	Ppp1r13b	mouse	5760.0	207.0	53.66481615576474	98.55377702892446	0.0066408015788399	0.1526852946863828	0.0032017913820134	0.0015984727734414	0.0009990009990009	0.0009990009990009	both	both	True
1012	COLEC12	Colec12	neither	1483.0	1563.0	88.07627323195752	89.03397921932041	0.0176759533869379	0.0825717921967412	0.0032017913820134	0.0015984727734414	0.0009990009990009	0.0009990009990009	both	both	True
1013	PAX2	Pax2	neither					0.000542540233174	0.0027595769861618	0.9311773572955294	0.1550914695871739	0.8761238761238761	0.1158841158841158	neither	neither	False
1014	CEBPB	Cebpb	both	102.0	49.0	99.18738434306864	99.66301600673968	0.0791801591840815	0.2307397428867017	0.0032017913820134	0.0015984727734414	0.0009990009990009	0.0009990009990009	both	both	True
1015	TOMM22	Tomm22	neither	7865.0	6000.0	36.72861855338322	57.88402134231957	0.004615561914993	0.0448255095014342	0.0032017913820134	0.0015984727734414	0.0009990009990009	0.0009990009990009	both	both	True
1016	COL14A1	Col14a1	mouse	2357.0	1005.0	81.04433180465041	92.95141814097164	0.0130290611408399	0.0919445091457817	0.0032017913820134	0.0015984727734414	0.0009990009990009	0.0009990009990009	both	both	True
1017	FZD2	Fzd2	neither	9488.0	4972.0	23.67044814546625	65.1010951979781	0.0034384705632377	0.0532862897024482	0.0032017913820134	0.0015984727734414	0.0009990009990009	0.0009990009990009	both	both	True
1018	MMP14	Mmp14	human	69.0	5242.0	99.45289242899668	63.20556023588879	0.0930382691192259	0.0510505305943467	0.0032017913820134	0.0015984727734414	0.0009990009990009	0.0009990009990009	both	both	True
1019	RSPO3	Rspo3	neither	10521.0	10668.0	15.359240485960257	25.112327997753443	0.0028207050492765	0.0169807322735955	0.0106811448007053	0.0015984727734414	0.0039960039960039	0.0009990009990009	both	both	True
1020	CLDN7	Cldn7	neither					0.0022858383789777	0.0026606791099302	0.0032017913820134	0.6109255696325069	0.0009990009990009	0.5764235764235764	neither	neither	False
1021	SLC38A7	Slc38a7	neither	8393.0	7340.0	32.48048917853407	48.47655153046897	0.004195136879274	0.0349251108837747	0.0032017913820134	0.0015984727734414	0.0009990009990009	0.0009990009990009	both	both	True
1022	SLC44A2	Slc44a2	mouse	3857.0	86.0	68.97578244428352	99.40325751193484	0.0092141983985896	0.2023145173899458	0.0032017913820134	0.0015984727734414	0.0009990009990009	0.0009990009990009	both	both	True
1023	UNC45B	Unc45b	neither					0.0005930996731691	0.002361892818336	0.7819171216821627	0.8631195028708231	0.6683316683316683	0.8551448551448552	neither	neither	False
1024	ST8SIA2	St8sia2	neither		13462.0		5.497051390058972	0.0031633622142919	0.0078457395450621	0.0032017913820134	0.0015984727734414	0.0009990009990009	0.0009990009990009	mouse	mouse	False
1025	RRM1	Rrm1	mouse		32.0		99.7823645043527	0.0017569605732321	0.2674843285938313	0.2433829519366065	0.0015984727734414	0.1428571428571428	0.0009990009990009	both	both	True
1026	PMEL	Pmel	neither					0.0011829531864158	0.0036153936811998	0.1476719614580853	0.0092008009078122	0.0799200799200799	0.0059940059940059	human	human	False
1027	TENM3	Tenm3	mouse	5848.0	3.0	52.95679459328989	99.9859590002808	0.0065108237285	0.3741837695872756	0.0032017913820134	0.0015984727734414	0.0009990009990009	0.0009990009990009	both	both	True
1028	SCCPDH	Sccpdh	neither	9123.0	11458.0	26.60712848982219	19.566133108677334	0.0036669869890042	0.0140383473079228	0.0237803627634133	0.0015984727734414	0.0099900099900099	0.0009990009990009	both	both	True
1029	LAMA5	Lama5	mouse	3541.0	22.0	71.51822350953415	99.8525695029486	0.0098371340474434	0.2921375329401545	0.0032017913820134	0.0015984727734414	0.0009990009990009	0.0009990009990009	both	both	True
1030	CXCR4	Cxcr4	neither	1747.0		85.95220854453295		0.0158805986299328	0.0033249593872649	0.0032017913820134	0.0015984727734414	0.0009990009990009	0.0009990009990009	human	human	False
1031	ESRP2	Esrp2	neither		12310.0		13.584667228306657	0.0005883956752303	0.0110674460886877	0.8188000769468218	0.0015984727734414	0.7232767232767233	0.0009990009990009	mouse	mouse	False
1032	MAD2L1	Mad2l1	neither		7952.0		44.18000561639989	0.0006561198657607	0.0311095233831384	0.4336819448439368	0.0015984727734414	0.2997002997002997	0.0009990009990009	mouse	mouse	False
1033	DEPDC1	Depdc1a	neither		6458.0		54.66863240662735	0.000708898821923	0.0409916570023551	0.0380768092597808	0.0015984727734414	0.0169830169830169	0.0009990009990009	mouse	mouse	False
1034	FTSJ3	Ftsj3	neither		9451.0		33.65627632687448	0.0019440057095516	0.0227835495803656	0.1185654978758426	0.0015984727734414	0.0619380619380619	0.0009990009990009	both	both	True
1035	SEC61A1	Sec61a1	human	979.0	3097.0	92.13130581704078	78.26453243470935	0.0234930546189282	0.0695354765507918	0.0032017913820134	0.0015984727734414	0.0009990009990009	0.0009990009990009	both	both	True
1036	KDM7A	Kdm7a	neither	2920.0	2116.0	76.51460294472604	85.15164279696714	0.0112604416589801	0.0774630055508422	0.0032017913820134	0.0015984727734414	0.0009990009990009	0.0009990009990009	both	both	True
1037	EPHB4	Ephb4	neither	7326.0	5484.0	41.06525062354172	61.50659926986801	0.0050699297345944	0.0490890389986724	0.0032017913820134	0.0015984727734414	0.0009990009990009	0.0009990009990009	both	both	True
1038	NAV3	Nav3	mouse	1545.0	439.0	87.57743985839569	96.92502106149958	0.0172294240437438	0.1202300413516654	0.0032017913820134	0.0015984727734414	0.0009990009990009	0.0009990009990009	both	both	True
1039	CTSF	Ctsf	neither	6967.0	11739.0	43.95365677045619	17.593372648132547	0.0053949111191098	0.0130291591113238	0.0032017913820134	0.0015984727734414	0.0009990009990009	0.0009990009990009	both	both	True
1040	PAK2	Pak2	neither	2688.0	2678.0	78.38120524579612	81.20612187587756	0.01190262571841	0.0728999973697508	0.0032017913820134	0.0015984727734414	0.0009990009990009	0.0009990009990009	both	both	True
1041	TRIP11	Trip11	neither	4232.0	2018.0	65.9586451041918	85.83965178320696	0.0086447923075199	0.0781680711452894	0.0032017913820134	0.0015984727734414	0.0009990009990009	0.0009990009990009	both	both	True
1042	PTPRK	Ptprk	human	635.0	3882.0	94.8990264703516	72.7534400449312	0.0304576944697672	0.0630194972224473	0.0032017913820134	0.0015984727734414	0.0009990009990009	0.0009990009990009	both	both	True
1043	SLC11A1	Slc11a1	neither					0.0003849822391303	0.0035606869578077	0.9879726519446188	0.0077033124243423	0.978021978021978	0.0049950049950049	neither	neither	False
1044	SLC11A2	Slc11a2	neither		6329.0		55.57427688851446	0.0024693399736797	0.0419513793953985	0.1508717688946337	0.0015984727734414	0.0819180819180819	0.0009990009990009	both	both	True
1045	EGR2	Egr2	neither					0.0033101310825119	0.0054562519973666	0.0032017913820134	0.0015984727734414	0.0009990009990009	0.0009990009990009	neither	neither	False
1046	FARSB	Farsb	neither	6136.0	2340.0	50.639633116099446	83.57905082841899	0.006213870041863	0.0756284529708701	0.0032017913820134	0.0015984727734414	0.0009990009990009	0.0009990009990009	both	both	True
1047	RRP1B	Rrp1b	neither	7356.0	3208.0	40.82387963633438	77.48525695029485	0.0050423592670789	0.0686374683109338	0.0032017913820134	0.0015984727734414	0.0009990009990009	0.0009990009990009	both	both	True
1048	AP3M1	Ap3m1	neither	9615.0	2294.0	22.648644299621854	83.90199382196012	0.0033659905794645	0.0759378590776176	0.0195394547425492	0.0015984727734414	0.0079920079920079	0.0009990009990009	both	both	True
1049	CRABP2	Crabp2	neither	3119.0	9214.0	74.91350872958404	35.320134793597305	0.0107521725962955	0.0239662187459757	0.0032017913820134	0.0015984727734414	0.0009990009990009	0.0009990009990009	both	both	True
1050	RGS4	Rgs4	neither	1933.0		84.45570842384745		0.0147796770111612	0.0080101967825994	0.0032017913820134	0.0015984727734414	0.0009990009990009	0.0009990009990009	human	human	False
1051	STT3A	Stt3a	neither	8286.0	1650.0	33.34137903290691	88.42319573153608	0.0042777225804286	0.0815362481216905	0.0237803627634133	0.0015984727734414	0.0099900099900099	0.0009990009990009	both	both	True
1052	CCNG2	Ccng2	neither	3007.0	3554.0	75.81462708182475	75.05616399887673	0.0110360379718654	0.065700015906406	0.0032017913820134	0.0015984727734414	0.0009990009990009	0.0009990009990009	both	both	True
1053	TNNT3	Tnnt3	neither		13825.0		2.9486099410278013	0.000198308581143	0.0068333839637824	0.9788250082068172	0.0015984727734414	0.965034965034965	0.0009990009990009	mouse	mouse	False
1054	SDC2	Sdc2	neither	1415.0	4739.0	88.62338080296081	66.73687166526257	0.0182041988340637	0.05543622461325	0.0032017913820134	0.0015984727734414	0.0009990009990009	0.0009990009990009	both	both	True
1055	CBS	Cbs	neither					0.0006730740735808	0.0053491478910308	0.2630917469627146	0.0015984727734414	0.1568431568431568	0.0009990009990009	neither	neither	False
1056	CCNF	Ccnf	neither		6557.0		53.97360292052794	0.0012487687308331	0.0402243237691817	0.1284385847727234	0.0015984727734414	0.0679320679320679	0.0009990009990009	both	both	True
1057	PPP1R3C	Ppp1r3c	neither		13976.0		1.888514462229711	0.0041785292882059	0.0063514184682862	0.0032017913820134	0.0015984727734414	0.0009990009990009	0.0009990009990009	mouse	mouse	False
1058	ARF5	Arf5	neither	6059.0	1432.0	51.25915198326495	89.95366470092671	0.0062958999020124	0.0838961272792992	0.0032017913820134	0.0015984727734414	0.0009990009990009	0.0009990009990009	both	both	True
1059	FST	Fst	neither	5337.0	2181.0	57.06814707538821	84.6953103060938	0.0071082147566552	0.0768556199367198	0.0032017913820134	0.0015984727734414	0.0009990009990009	0.0009990009990009	both	both	True
1060	GRWD1	Grwd1	neither	10820.0	12496.0	12.953576313460454	12.278854254422916	0.0026606454488524	0.0105285201864928	0.0032017913820134	0.0015984727734414	0.0009990009990009	0.0009990009990009	both	both	True
1061	PDCD4	Pdcd4	neither	2980.0	6410.0	76.03186097031137	55.00561639988767	0.0111074889555924	0.0413259510102532	0.0032017913820134	0.0015984727734414	0.0009990009990009	0.0009990009990009	both	both	True
1062	RAB40C	Rab40c	neither	8743.0	3470.0	29.6644943277818	75.64588598708228	0.0039280724365753	0.0665070281839881	0.0058330228002429	0.0015984727734414	0.0019980019980019	0.0009990009990009	both	both	True
1063	JPH2	Jph2	neither		11378.0		20.12777309744454	0.0016343749061068	0.0143295177416817	0.0032017913820134	0.0015984727734414	0.0009990009990009	0.0009990009990009	mouse	mouse	False
1064	EPB41L3	Epb41l3	neither	4617.0	3303.0	62.86105076836432	76.81830946363381	0.0080498191372706	0.067905518322036	0.0032017913820134	0.0015984727734414	0.0009990009990009	0.0009990009990009	both	both	True
1065	CAD	Cad	neither		4604.0		67.68463914630722	0.0008704980128857	0.0566850948546036	0.4781238179296431	0.0015984727734414	0.3386613386613387	0.0009990009990009	both	both	True
1066	RANBP9	Ranbp9	neither	4020.0	5324.0	67.66433341379033	62.62987924740242	0.0089591522497589	0.0503502850623904	0.0058330228002429	0.0015984727734414	0.0019980019980019	0.0009990009990009	both	both	True
1067	LYSMD3	Lysmd3	neither		3686.0		74.12945801741084	0.0013103838345025	0.0646045828132639	0.3674385085764152	0.0015984727734414	0.2387612387612387	0.0009990009990009	both	both	True
1068	SOD2	Sod2	human	515.0	3912.0	95.86451041918096	72.5428250491435	0.0340750237358706	0.0627899005050247	0.0032017913820134	0.0015984727734414	0.0009990009990009	0.0009990009990009	both	both	True
1069	CRABP1	Crabp1	neither					0.0006032336293417	0.0038884398112688	0.7403188775087796	0.0015984727734414	0.6183816183816184	0.0009990009990009	neither	neither	False
1070	GRHL3	Grhl3	neither					0.0007083811623996	0.0026924129886581	0.1085520136119415	0.367025728679958	0.0559440559440559	0.3266733266733266	neither	neither	False
1071	YWHAG	Ywhag	human	737.0	2132.0	94.07836511384666	85.0393147992137	0.0279452648385616	0.0773174271852421	0.0032017913820134	0.0015984727734414	0.0009990009990009	0.0009990009990009	both	both	True
1072	PWP2	Pwp2	neither		12477.0		12.412243751755126	0.0005285257218907	0.0105730035787958	0.8936012128190235	0.0015984727734414	0.8231768231768232	0.0009990009990009	mouse	mouse	False
1073	ARPP21	Arpp21	neither					0.0006570291506055	0.0027794157434863	0.4107380042324861	0.0266726503723585	0.2797202797202797	0.0179820179820179	neither	neither	False
1074	YPEL3	Ypel3	neither		6111.0		57.10474585790508	0.0027383756372632	0.0436639593160046	0.0790819334454686	0.0015984727734414	0.0389610389610389	0.0009990009990009	both	both	True
1075	PLOD3	Plod3	neither	4313.0	9091.0	65.306943438732	36.18365627632688	0.0085286096391639	0.0245361891651183	0.0032017913820134	0.0015984727734414	0.0009990009990009	0.0009990009990009	both	both	True
1076	MYBBP1A	Mybbp1a	neither	11220.0	7514.0	9.735296484029286	47.25498455490031	0.0024251173432221	0.0337990182377425	0.0058330228002429	0.0015984727734414	0.0019980019980019	0.0009990009990009	both	both	True
1077	SMOC2	Smoc2	both	1159.0	117.0	90.68307989379676	99.18562201628755	0.0208044610926521	0.1876455395358069	0.0032017913820134	0.0015984727734414	0.0009990009990009	0.0009990009990009	both	both	True
1078	COL15A1	Col15a1	neither	2356.0	4134.0	81.052377504224	70.98427408031452	0.0130323432080134	0.060729446271297	0.0032017913820134	0.0015984727734414	0.0009990009990009	0.0009990009990009	both	both	True
1079	TRPM7	Trpm7	neither	4365.0	5377.0	64.88856706090594	62.25779275484415	0.0084320976227982	0.049887799916835	0.0058330228002429	0.0015984727734414	0.0019980019980019	0.0009990009990009	both	both	True
1080	GRM6	Grm6	neither					0.0014898687634954	0.0027200791295779	0.0914461862690744	0.1856410744137216	0.0459540459540459	0.1448551448551448	human	human	False
1081	CLUH	Cluh	neither	11026.0	3903.0	11.296162201303405	72.60600954787981	0.0025463752540948	0.0628642086763613	0.0106811448007053	0.0015984727734414	0.0039960039960039	0.0009990009990009	both	both	True
1082	APEH	Apeh	neither	9308.0	9789.0	25.118674068710277	31.28334737433305	0.0035473712016469	0.0210869829510043	0.0032017913820134	0.0015984727734414	0.0009990009990009	0.0009990009990009	both	both	True
1083	TACC3	Tacc3	neither		4631.0		67.49508565009829	0.0012343347544578	0.0563877102956997	0.1619270726502646	0.0015984727734414	0.0889110889110889	0.0009990009990009	both	both	True
1084	RDH8	Rdh8	neither					0.0005907658052125	0.0028033200864997	0.7973681218527308	0.1502209243951882	0.6873126873126874	0.1118881118881118	neither	neither	False
1085	ROBO3	Robo3	neither					0.0009998566657255	0.0026409495548994	0.0626987755385487	0.7907477138246369	0.0299700299700299	0.7762237762237763	neither	neither	False
1086	CLYBL	Clybl	neither	3897.0	1923.0	68.65395446134042	86.50659926986802	0.0091494756160264	0.0789790464252297	0.0032017913820134	0.0015984727734414	0.0009990009990009	0.0009990009990009	both	both	True
1087	CDON	Cdon	mouse	8264.0	623.0	33.518384423525625	95.63324908733502	0.0042951177334342	0.1076584463625938	0.0032017913820134	0.0015984727734414	0.0009990009990009	0.0009990009990009	both	both	True
1088	CKM	Ckm	neither					0.0007141797431449	0.0027002932136062	0.2957762957762958	0.2111952912448347	0.1808191808191808	0.1708291708291708	neither	neither	False
1089	SPRY4	Spry4	neither	1365.0	14017.0	89.02566578163972	1.6006739679865205	0.018633927322466	0.0062071377636543	0.0032017913820134	0.0015984727734414	0.0009990009990009	0.0009990009990009	both	both	True
1090	MOB1B	Mob1b	neither	2232.0	2167.0	82.05004425134766	84.79359730412806	0.01350902438306	0.0769699538710364	0.0032017913820134	0.0015984727734414	0.0009990009990009	0.0009990009990009	both	both	True
1091	ZNF703	Zfp703	neither	7339.0	6874.0	40.960656529085206	51.74810446503791	0.0050554527058559	0.0380021509077526	0.0032017913820134	0.0015984727734414	0.0009990009990009	0.0009990009990009	both	both	True
1092	PTMA	Ptma	both	25.0	296.0	99.80690321023414	97.92895254142094	0.1289054573219727	0.1363258369423037	0.0032017913820134	0.0015984727734414	0.0009990009990009	0.0009990009990009	both	both	True
1093	ETS1	Ets1	human	108.0	7169.0	99.13911014562716	49.67705700645886	0.0765220726445421	0.0361224520720535	0.0032017913820134	0.0015984727734414	0.0009990009990009	0.0009990009990009	both	both	True
1094	SLC16A1	Slc16a1	neither	1497.0	8588.0	87.96363343792743	39.71496770570064	0.0176042597128873	0.0273640378402724	0.0032017913820134	0.0015984727734414	0.0009990009990009	0.0009990009990009	both	both	True
1095	MDK	Mdk	human	906.0	9714.0	92.71864188591198	31.809884863802303	0.024505164008127	0.0214453490174817	0.0032017913820134	0.0015984727734414	0.0009990009990009	0.0009990009990009	both	both	True
1096	KLHL41	Klhl41	neither					0.0014715730714915	0.0050172728184532	0.0058330228002429	0.0015984727734414	0.0019980019980019	0.0009990009990009	neither	neither	False
1097	LLGL2	Llgl2	neither		13088.0		8.122718337545633	0.0009897919922007	0.0087988298480965	0.0173841287305732	0.0015984727734414	0.0069930069930069	0.0009990009990009	mouse	mouse	False
1098	EPHX2	Ephx2	neither	3275.0	13537.0	73.65837959610589	4.970513900589722	0.0104343795052157	0.0076252686474027	0.0032017913820134	0.0015984727734414	0.0009990009990009	0.0009990009990009	both	both	True
1099	LMO1	Lmo1	neither					0.0006106895745836	0.0059538013435703	0.5753750651044423	0.0015984727734414	0.4295704295704295	0.0009990009990009	neither	neither	False
1100	PLK1	Plk1	neither		10302.0		27.681830946363384	0.0013891515721449	0.0186839934710416	0.0129501297062039	0.0015984727734414	0.0049950049950049	0.0009990009990009	mouse	mouse	False
1101	TBC1D4	Tbc1d4	neither	3112.0	9382.0	74.96982862659908	34.14069081718618	0.010780736606283	0.0231141905108358	0.0032017913820134	0.0015984727734414	0.0009990009990009	0.0009990009990009	both	both	True
1102	NOC4L	Noc4l	neither		12324.0		13.486380230272395	0.0010566726002265	0.0110412358298972	0.1572181368383829	0.0015984727734414	0.0859140859140859	0.0009990009990009	mouse	mouse	False
1103	CPOX	Cpox	neither	8540.0	8082.0	31.29777134121812	43.26734063465319	0.0040846313220335	0.0304904313832681	0.0032017913820134	0.0015984727734414	0.0009990009990009	0.0009990009990009	both	both	True
1104	TGFBR2	Tgfbr2	mouse	2522.0	192.0	79.71679137501006	98.6590845268183	0.0123770966824154	0.1579264121698562	0.0032017913820134	0.0015984727734414	0.0009990009990009	0.0009990009990009	both	both	True
1105	KLF6	Klf6	human	369.0	1988.0	97.03918255692332	86.05026677899467	0.0411015137090469	0.0783991228831717	0.0032017913820134	0.0015984727734414	0.0009990009990009	0.0009990009990009	both	both	True
1106	UGCG	Ugcg	both	775.0	955.0	93.77262853005068	93.30244313395114	0.0272561899963306	0.0934572502347612	0.0032017913820134	0.0015984727734414	0.0009990009990009	0.0009990009990009	both	both	True
1107	CCNJL	Ccnjl	neither	4102.0		67.00458604875695		0.0088271720682613	0.0054291748314322	0.0032017913820134	0.0015984727734414	0.0009990009990009	0.0009990009990009	human	human	False
1108	B3GNT7	B3gnt7	neither					0.0009662105394272	0.0026805037751365	0.0459146607255289	0.3477464665257497	0.0209790209790209	0.3056943056943056	neither	neither	False
1109	CAPN9	Capn9	neither					0.0012694578964513	0.0028412506114054	0.0106811448007053	0.1351492240503836	0.0039960039960039	0.0999000999000999	neither	neither	False
1110	ID4	Id4	human	194.0		98.44717998229946		0.0581168494127282	0.0023121416900878	0.0032017913820134	0.9000812254422194	0.0009990009990009	0.8951048951048951	human	human	False
1111	CNTFR	Cntfr	neither	9294.0		25.231313862740368		0.00355616545279	0.0040106660220152	0.0032017913820134	0.0015984727734414	0.0009990009990009	0.0009990009990009	human	human	False
1112	GATA3	Gata3	neither		2730.0		80.84105588317888	0.0018323768921824	0.0725882905641759	0.0032017913820134	0.0015984727734414	0.0009990009990009	0.0009990009990009	mouse	mouse	False
1113	GLO1	Glo1	neither	5435.0	6634.0	56.27966851717757	53.43302443133952	0.0069928079132299	0.039774909829167	0.0032017913820134	0.0015984727734414	0.0009990009990009	0.0009990009990009	both	both	True
1114	GDF3	Gdf3	neither					0.0006032426151999	0.00268049320762	0.6510854087785932	0.4990566329528934	0.5214785214785215	0.4605394605394605	neither	neither	False
1115	ZNF513	Zfp513	neither	10077.0	6923.0	18.93153109662885	51.40409997191801	0.003082943684725	0.0376914601369209	0.0032017913820134	0.0015984727734414	0.0009990009990009	0.0009990009990009	both	both	True
1116	GPX4	Gpx4	human	554.0	2004.0	95.5507281358114	85.93793878124123	0.0327565641908527	0.0782459320623014	0.0032017913820134	0.0015984727734414	0.0009990009990009	0.0009990009990009	both	both	True
1117	EZR	Ezr	neither	9393.0	4202.0	24.43478960495615	70.5068800898624	0.0034968268737503	0.0601095284272819	0.0032017913820134	0.0015984727734414	0.0009990009990009	0.0009990009990009	both	both	True
1118	DCLK2	Dclk2	neither	2400.0	8446.0	80.69836672298656	40.71187868576243	0.0128324686403877	0.0282771742796938	0.0032017913820134	0.0015984727734414	0.0009990009990009	0.0009990009990009	both	both	True
1119	MARCKSL1	Marcksl1	human	219.0	5141.0	98.24603749296	63.91463072170739	0.0548189418740483	0.0518679620697377	0.0032017913820134	0.0015984727734414	0.0009990009990009	0.0009990009990009	both	both	True
1120	PRDX2	Prdx2	neither	2228.0	2832.0	82.08222704964197	80.1249648975007	0.013516829973267	0.0715777175922849	0.0032017913820134	0.0015984727734414	0.0009990009990009	0.0009990009990009	both	both	True
1121	NPM3	Npm3	neither	8824.0	11131.0	29.01279266232199	21.86183656276327	0.0038707638511976	0.0153263683497482	0.0032017913820134	0.0015984727734414	0.0009990009990009	0.0009990009990009	both	both	True
1122	LMBR1L	Lmbr1l	neither	6398.0	6264.0	48.531659827822025	56.030609379387805	0.0059352852249783	0.0424794561004819	0.0058330228002429	0.0015984727734414	0.0019980019980019	0.0009990009990009	both	both	True
1123	BCL7A	Bcl7a	neither	9187.0	7142.0	26.092203717113204	49.86661050266779	0.0036245187155166	0.0363373735844276	0.0058330228002429	0.0015984727734414	0.0019980019980019	0.0009990009990009	both	both	True
1124	AHCYL1	Ahcyl1	neither	4414.0	1705.0	64.49432778180064	88.03706823925863	0.008357903526948	0.0809144318248553	0.0032017913820134	0.0015984727734414	0.0009990009990009	0.0009990009990009	both	both	True
1125	HDLBP	Hdlbp	neither	1833.0	3314.0	85.26027838120524	76.74108396517832	0.0153485490427205	0.067779269191833	0.0032017913820134	0.0015984727734414	0.0009990009990009	0.0009990009990009	both	both	True
1126	FBP1	Fbp1	neither					0.0008369574901818	0.0027002932136062	0.2033215303195548	0.2040946942490808	0.1158841158841158	0.1638361638361638	neither	neither	False
1127	DLST	Dlst	mouse	6743.0	1358.0	45.75589347493765	90.47318169053636	0.0056002705524846	0.0848154101362022	0.0058330228002429	0.0015984727734414	0.0019980019980019	0.0009990009990009	both	both	True
1128	SIPA1L1	Sipa1l1	both	572.0	78.0	95.405905543487	99.45942151081158	0.0322474980620226	0.2061676469105897	0.0032017913820134	0.0015984727734414	0.0009990009990009	0.0009990009990009	both	both	True
1129	GATA6	Gata6	neither					0.0013449983070862	0.0067635119762058	0.0058330228002429	0.0015984727734414	0.0019980019980019	0.0009990009990009	neither	neither	False
1130	NFKBIB	Nfkbib	neither	8509.0	10399.0	31.547188027999034	27.000842459983147	0.0041067416568794	0.0182169552065445	0.0032017913820134	0.0015984727734414	0.0009990009990009	0.0009990009990009	both	both	True
1131	ELOVL6	Elovl6	neither	10009.0	7271.0	19.47863866763215	48.960966020780674	0.0031330319297153	0.0354425644381977	0.0420288510842342	0.0015984727734414	0.0189810189810189	0.0009990009990009	both	both	True
1132	GBX1	Gbx1	neither		13453.0		5.560235888795282	0.000746093169275	0.0078663117436752	0.0914461862690744	0.0015984727734414	0.0459540459540459	0.0009990009990009	mouse	mouse	False
1133	PLAA	Plaa	neither	3901.0	1902.0	68.6217716630461	86.65402976691941	0.0091438753769972	0.0791356018054929	0.0032017913820134	0.0015984727734414	0.0009990009990009	0.0009990009990009	both	both	True
1134	SUCLG2	Suclg2	neither	1387.0	2882.0	88.848660391021	79.77393990452121	0.0184769388416756	0.0712464250996336	0.0032017913820134	0.0015984727734414	0.0009990009990009	0.0009990009990009	both	both	True
1135	PMM2	Pmm2	neither	6034.0	3102.0	51.4602944726044	78.2294299354114	0.0063139443258815	0.069484346880523	0.0195394547425492	0.0015984727734414	0.0079920079920079	0.0009990009990009	both	both	True
1136	SLC39A1	Slc39a1	neither	6816.0	7388.0	45.168557406066455	48.13956753720865	0.0055348126730603	0.0346739790144905	0.0032017913820134	0.0015984727734414	0.0009990009990009	0.0009990009990009	both	both	True
1137	SLC39A2	Slc39a2	neither		9657.0		32.210053355798934	0.0006181390291498	0.0217336992028804	0.3932503257547662	0.0015984727734414	0.2627372627372627	0.0009990009990009	mouse	mouse	False
1138	GMPS	Gmps	neither	5909.0	3889.0	52.466006919301634	72.70429654591408	0.0064420747437967	0.0629579572095875	0.0058330228002429	0.0015984727734414	0.0019980019980019	0.0009990009990009	both	both	True
1139	DNMT3B	Dnmt3b	neither		11008.0		22.72535804549284	0.000643957172705	0.0157595503433494	0.5647563445728583	0.0015984727734414	0.4195804195804196	0.0009990009990009	mouse	mouse	False
1140	GATA5	Gata5	neither					0.0005957951570174	0.0026805037751382	0.8679340444989989	0.3594852261714259	0.7902097902097902	0.3186813186813186	neither	neither	False
1141	IMPDH2	Impdh2	neither	4793.0	9678.0	61.4450076434146	32.06262285874754	0.0078149334890325	0.0216486405778395	0.0032017913820134	0.0015984727734414	0.0009990009990009	0.0009990009990009	both	both	True
1142	NUCB2	Nucb2	neither	8115.0	6963.0	34.71719365998874	51.1232799775344	0.004408995386042	0.0374933085494104	0.0083018801832015	0.0015984727734414	0.0029970029970029	0.0009990009990009	both	both	True
1143	ROCK2	Rock2	neither	1306.0	7293.0	89.50036205648081	48.8065150238697	0.0192211553100087	0.0352692368900351	0.0032017913820134	0.0015984727734414	0.0009990009990009	0.0009990009990009	both	both	True
1144	SNAI1	Snai1	neither	7232.0	10662.0	41.82154638345804	25.15445099691098	0.0051612842225698	0.0170172047645977	0.0032017913820134	0.0015984727734414	0.0009990009990009	0.0009990009990009	both	both	True
1145	DLGAP5	Dlgap5	neither		4923.0		65.44509969109801	0.0008855531887337	0.0537474014175056	0.0400977771041549	0.0015984727734414	0.0179820179820179	0.0009990009990009	mouse	mouse	False
1146	HELLS	Hells	neither	8140.0	4752.0	34.516051170649284	66.6456051670879	0.0043916220088868	0.0553718852060813	0.0032017913820134	0.0015984727734414	0.0009990009990009	0.0009990009990009	both	both	True
1147	CORO1C	Coro1c	human	955.0	4396.0	92.32440260680669	69.14490311710195	0.0238140671962403	0.0584970552856738	0.0032017913820134	0.0015984727734414	0.0009990009990009	0.0009990009990009	both	both	True
1148	IGFBP1	Igfbp1	human	859.0		93.09678976587014		0.0254336917716284	0.0026409389877971	0.0032017913820134	0.7470651013874066	0.0009990009990009	0.7272727272727273	human	human	False
1149	HIGD1C	Higd1c	neither					0.0016980566381934	0.0034062375599093	0.0626987755385487	0.0015984727734414	0.0299700299700299	0.0009990009990009	human	human	False
1150	HIGD1A	Higd1a	neither	10410.0	5840.0	16.252313138627404	59.00730131985398	0.0028846700492541	0.0460226874089133	0.0032017913820134	0.0015984727734414	0.0009990009990009	0.0009990009990009	both	both	True
1151	DMD	Dmd	mouse	9208.0	273.0	25.923244026068065	98.09042403819151	0.0036079704829623	0.1391677188209281	0.0173841287305732	0.0015984727734414	0.0069930069930069	0.0009990009990009	both	both	True
1152	CCNA2	Ccna2	neither	12147.0	9291.0	2.2769329793225523	34.77955630440888	0.0018045061183786	0.0235914631247804	0.0106811448007053	0.0015984727734414	0.0039960039960039	0.0009990009990009	both	both	True
1153	KBTBD8	Kbtbd8	neither					0.0007511022186507	0.0055826103519124	0.0106811448007053	0.0015984727734414	0.0039960039960039	0.0009990009990009	neither	neither	False
1154	TPM3	Tpm3	mouse	1964.0	775.0	84.20629173706654	94.56613310867736	0.0146288704077099	0.0993754233597501	0.0032017913820134	0.0015984727734414	0.0009990009990009	0.0009990009990009	both	both	True
1155	MSI1	Msi1	neither	7493.0	9373.0	39.72161879475421	34.203875315922495	0.0049222048453079	0.0231504204939263	0.0032017913820134	0.0015984727734414	0.0009990009990009	0.0009990009990009	both	both	True
1156	POLA1	Pola1	neither	4494.0	3289.0	63.8506718159144	76.91659646166808	0.0082453342490587	0.0680116096621108	0.0032017913820134	0.0015984727734414	0.0009990009990009	0.0009990009990009	both	both	True
1157	PBDC1	Pbdc1	neither	10759.0	3108.0	13.44436398744871	78.18730693625386	0.0027021667593292	0.0694345049423619	0.0083018801832015	0.0015984727734414	0.0029970029970029	0.0009990009990009	both	both	True
1158	PDCD11	Pdcd11	neither	7419.0	4405.0	40.31700056319897	69.08171861836563	0.0049875316007375	0.0584246374698325	0.0058330228002429	0.0015984727734414	0.0019980019980019	0.0009990009990009	both	both	True
1159	TXNRD3	Txnrd3	neither	10184.0	13988.0	18.070641242256013	1.804268463914631	0.0030293893044632	0.0063275523620685	0.0216627946833223	0.0015984727734414	0.0089910089910089	0.0009990009990009	both	both	True
1160	DIO2	Dio2	human	11.0	5257.0	99.91954300426424	63.10025273799494	0.1548072696588889	0.0509443454059486	0.0032017913820134	0.0015984727734414	0.0009990009990009	0.0009990009990009	both	both	True
1161	DIO1	Dio1	neither	8267.0		33.494247324804896		0.0042929295456544	0.0027002967359084	0.0032017913820134	0.1783071419540528	0.0009990009990009	0.1368631368631368	human	human	False
1162	SELENON	Selenon	neither	8896.0	10513.0	28.43350229302437	26.20050547598989	0.0038267226308452	0.0176170112043367	0.0032017913820134	0.0015984727734414	0.0009990009990009	0.0009990009990009	both	both	True
1163	MSRB1	Msrb1	neither		11835.0		16.919404661611907	0.0016906902586769	0.0127004318382755	0.0032017913820134	0.0015984727734414	0.0009990009990009	0.0009990009990009	mouse	mouse	False
1164	SELENOP	Selenop	human	1201.0	3160.0	90.3451605117065	77.82224094355517	0.020268098176587	0.0690291919351895	0.0032017913820134	0.0015984727734414	0.0009990009990009	0.0009990009990009	both	both	True
1165	SELENOM	Selenom	neither	1576.0	13014.0	87.32802317161477	8.642235327155294	0.0170251226481448	0.0090258759537906	0.0032017913820134	0.0015984727734414	0.0009990009990009	0.0009990009990009	both	both	True
1166	SELENOW	Selenow	neither	5979.0	8146.0	51.902807949151175	42.81802864363943	0.0063695516768342	0.0300779992572706	0.0032017913820134	0.0015984727734414	0.0009990009990009	0.0009990009990009	both	both	True
1167	MIEN1	Mien1	neither	5635.0	9541.0	54.67052860246199	33.02443133951137	0.0067812507272768	0.0222967882161062	0.0032017913820134	0.0015984727734414	0.0009990009990009	0.0009990009990009	both	both	True
1168	SELENOH	Selenoh	human	1173.0	8858.0	90.57044009976669	37.819432743611344	0.0206455949244446	0.0258480999791246	0.0032017913820134	0.0015984727734414	0.0009990009990009	0.0009990009990009	both	both	True
1169	SELENOT	Selenot	neither	6343.0	3291.0	48.97417330436881	76.9025554619489	0.0059865611109366	0.0680047264141709	0.0032017913820134	0.0015984727734414	0.0009990009990009	0.0009990009990009	both	both	True
1170	SEPHS2	Sephs2	neither	8680.0	7761.0	30.17137340091721	45.52092108958158	0.0039760505066874	0.0321586476665152	0.0032017913820134	0.0015984727734414	0.0009990009990009	0.0009990009990009	both	both	True
1171	NAP1L1	Nap1l1	neither	1260.0	4817.0	89.8704642368654	66.18927267621456	0.0197171237636619	0.0546802791405554	0.0032017913820134	0.0015984727734414	0.0009990009990009	0.0009990009990009	both	both	True
1172	TG	Tg	human	1204.0		90.32102341298577		0.020251894761494	0.003020712881082	0.0032017913820134	0.0575556131111685	0.0009990009990009	0.0399600399600399	human	human	False
1173	PRDX3	Prdx3	neither	7453.0	6599.0	40.04344677769732	53.67874192642517	0.0049530034213032	0.0400194824674626	0.0058330228002429	0.0015984727734414	0.0019980019980019	0.0009990009990009	both	both	True
1174	ATIC	Atic	neither	9464.0	7439.0	23.86354493523212	47.78152204436956	0.0034532391870085	0.0342885233390366	0.0129501297062039	0.0015984727734414	0.0049950049950049	0.0009990009990009	both	both	True
1175	NANOS3	Nanos3	neither					0.000946756634224	0.0041557107635551	0.0572230042244888	0.0015984727734414	0.0269730269730269	0.0009990009990009	neither	neither	False
1176	HIF1AN	Hif1an	neither	8599.0	8081.0	30.82307506637702	43.27436113451278	0.0040383297117474	0.0304934583721383	0.0129501297062039	0.0015984727734414	0.0049950049950049	0.0009990009990009	both	both	True
1177	RAB14	Rab14	mouse	2754.0	1218.0	77.85018907393997	91.45605167087896	0.0116886464269141	0.0874214309695959	0.0032017913820134	0.0015984727734414	0.0009990009990009	0.0009990009990009	both	both	True
1178	E2F5	E2f5	neither	11187.0	8253.0	10.000804569957358	42.066835158663295	0.0024411426999202	0.0294108515868636	0.0496983600840384	0.0015984727734414	0.0229770229770229	0.0009990009990009	both	both	True
1179	DND1	Dnd1	neither					0.0010190371682308	0.0053962580278499	0.0340949551694495	0.0015984727734414	0.0149850149850149	0.0009990009990009	neither	neither	False
1180	KIF23	Kif23	neither		8062.0		43.40775063184499	0.0011963069430114	0.0305785230787074	0.0300102091692583	0.0015984727734414	0.0129870129870129	0.0009990009990009	mouse	mouse	False
1181	UCP2	Ucp2	neither					0.0005957936594019	0.0030020277271168	0.7540434102934102	0.0015984727734414	0.6343656343656343	0.0009990009990009	neither	neither	False
1182	HSPA9	Hspa9	mouse	2271.0	376.0	81.73626196797812	97.36731255265376	0.0133527240229422	0.1260893949618156	0.0032017913820134	0.0015984727734414	0.0009990009990009	0.0009990009990009	both	both	True
1183	DYNLL2	Dynll2	neither	5445.0	5763.0	56.1992115214418	59.547879809042406	0.0069857882304766	0.0466992622159243	0.0032017913820134	0.0015984727734414	0.0009990009990009	0.0009990009990009	both	both	True
1184	GORASP1	Gorasp1	neither		12149.0		14.714967705700646	0.0021347166789411	0.0115873739765051	0.0590792241177843	0.0015984727734414	0.0279720279720279	0.0009990009990009	both	both	True
1185	MSI2	Msi2	both	665.0	826.0	94.65765548314424	94.20808761583824	0.0298077546840005	0.0974755440589891	0.0032017913820134	0.0015984727734414	0.0009990009990009	0.0009990009990009	both	both	True
1186	WNT11	Wnt11	neither					0.0029507164991793	0.0043917033368918	0.0032017913820134	0.0015984727734414	0.0009990009990009	0.0009990009990009	neither	neither	False
1187	RAB2A	Rab2a	neither	5456.0	3806.0	56.11070882613242	73.28699803426004	0.0069769409116102	0.0636218461860993	0.0320393394420995	0.0015984727734414	0.0139860139860139	0.0009990009990009	both	both	True
1188	EIF4EBP3	Eif4ebp3	neither		10806.0		24.14349901713002	0.00199874922768	0.0164787550854084	0.0032017913820134	0.0015984727734414	0.0009990009990009	0.0009990009990009	mouse	mouse	False
1189	GGCX	Ggcx	neither	8981.0	5095.0	27.749617829270257	64.23757371524853	0.0037682409997106	0.0521949559819168	0.0173841287305732	0.0015984727734414	0.0069930069930069	0.0009990009990009	both	both	True
1190	ANXA11	Anxa11	neither	3729.0	1770.0	70.0056319897015	87.58073574838528	0.0094914728173201	0.0802303929431893	0.0032017913820134	0.0015984727734414	0.0009990009990009	0.0009990009990009	both	both	True
1191	SSR1	Ssr1	mouse	3051.0	352.0	75.46061630058733	97.53580454928392	0.0109377894491617	0.1286442644037846	0.0032017913820134	0.0015984727734414	0.0009990009990009	0.0009990009990009	both	both	True
1192	PSAP	Psap	both	359.0	15.0	97.1196395526591	99.90171300196576	0.0416069149030504	0.3062251342468629	0.0032017913820134	0.0015984727734414	0.0009990009990009	0.0009990009990009	both	both	True
1193	GSTM2	Gstm7	neither	3713.0		70.13436318287876		0.0095163457086884	0.0026803875219834	0.0032017913820134	0.4683895797813659	0.0009990009990009	0.4265734265734265	human	human	False
1194	GSTM4	Gstm4	neither	11706.0		5.825086491270416		0.0021262323280402	0.0039182672734243	0.0032017913820134	0.0015984727734414	0.0009990009990009	0.0009990009990009	human	human	False
1195	GSTM3	Gstm5	neither	11499.0		7.490546303001046		0.0022481344203804	0.0031732034006111	0.0420288510842342	0.1325860069578662	0.0189810189810189	0.0979020979020979	human	human	False
1196	PAK1	Pak1	neither	8500.0	12594.0	31.61959932416124	11.590845268183095	0.0041132227710543	0.0102275562448317	0.0151750260370549	0.0015984727734414	0.0059940059940059	0.0009990009990009	both	both	True
1197	RAB13	Rab13	neither	3249.0	11906.0	73.8675677850189	16.420949171581018	0.0104859883869021	0.0124525152154091	0.0032017913820134	0.0015984727734414	0.0009990009990009	0.0009990009990009	both	both	True
1198	GYS2	Gys2	neither					0.0007802715177014	0.0026616601992661	0.3162399892304058	0.5349169083459927	0.1968031968031968	0.4975024975024975	neither	neither	False
1199	TJP3	Tjp3	neither					0.0006261495019005	0.002543116307635	0.5732830263857149	0.746181118641185	0.4275724275724276	0.7262737262737263	neither	neither	False
1200	KDELR2	Kdelr2	human	1151.0	2883.0	90.7474454903854	79.7669194046616	0.020994225656177	0.0712438348850921	0.0032017913820134	0.0015984727734414	0.0009990009990009	0.0009990009990009	both	both	True
1201	OTX1	Otx1	neither					0.0005957936594018	0.0027200439045169	0.7639823850441028	0.2752359164998569	0.6463536463536463	0.2307692307692307	neither	neither	False
1202	CA9	Car9	neither		14077.0		1.1794439764111204	0.0007627326299136	0.0059657723734409	0.1267831879935625	0.0015984727734414	0.0669330669330669	0.0009990009990009	mouse	mouse	False
1203	PIP4K2C	Pip4k2c	neither		6747.0		52.63970794720584	0.0012637304731624	0.038916160037149	0.1958752883773039	0.0015984727734414	0.1108891108891109	0.0009990009990009	both	both	True
1204	MVP	Mvp	neither	9679.0	5732.0	22.133719526912863	59.7655153046897	0.0033250639308712	0.0469774652977581	0.0216627946833223	0.0015984727734414	0.0089910089910089	0.0009990009990009	both	both	True
1205	DNAJA4	Dnaja4	mouse		719.0		94.95928110081438	0.0006305382987801	0.1018689045351322	0.6128554989314483	0.0015984727734414	0.4655344655344655	0.0009990009990009	both	both	True
1206	NDRG1	Ndrg1	human	246.0	3032.0	98.0288036044734	78.7208649255827	0.0520082686348901	0.069981222171898	0.0032017913820134	0.0015984727734414	0.0009990009990009	0.0009990009990009	both	both	True
1207	ICA1L	Ica1l	neither	1535.0	7963.0	87.65789685413147	44.1027801179444	0.0173123190924382	0.0310600986193054	0.0032017913820134	0.0015984727734414	0.0009990009990009	0.0009990009990009	both	both	True
1208	ADD1	Add1	neither		2194.0		84.60404380791913	0.0012859319605769	0.0767258611507122	0.4725537767554574	0.0015984727734414	0.3336663336663337	0.0009990009990009	both	both	True
1209	SMC4	Smc4	mouse	6907.0	656.0	44.436398744870864	95.40157259196856	0.0054562722625286	0.1055182301802424	0.0032017913820134	0.0015984727734414	0.0009990009990009	0.0009990009990009	both	both	True
1210	CSRP1	Csrp1	neither	2445.0	4195.0	80.33631024217556	70.55602358887953	0.0126787624691864	0.0601654075910271	0.0032017913820134	0.0015984727734414	0.0009990009990009	0.0009990009990009	both	both	True
1211	AKTIP	Aktip	neither		8757.0		38.52850322942993	0.0018561763625646	0.0262897552846259	0.1789262021427262	0.0015984727734414	0.0999000999000999	0.0009990009990009	both	both	True
1212	JUP	Jup	neither	1710.0	14139.0	86.24989942875533	0.7441729851165403	0.0160872215345697	0.0056492638521428	0.0032017913820134	0.0015984727734414	0.0009990009990009	0.0009990009990009	both	both	True
1213	MCM6	Mcm6	neither		8696.0		38.95675372086493	0.0003669265006791	0.0266894989114294	0.7275505345173123	0.0015984727734414	0.6043956043956044	0.0009990009990009	both	both	True
1214	RDH10	Rdh10	human	949.0	3301.0	92.37267680424812	76.832350463353	0.0239173329193413	0.0679296369503341	0.0032017913820134	0.0015984727734414	0.0009990009990009	0.0009990009990009	both	both	True
1215	PTPN2	Ptpn2	neither		3733.0		73.79949452401011	0.0031615202619477	0.0642035851147087	0.1250639006612686	0.0015984727734414	0.0659340659340659	0.0009990009990009	both	both	True
1216	ZIC3	Zic3	neither					0.0005809012390405	0.0027256891186603	0.9632791601677724	0.29862071291269	0.942057942057942	0.2527472527472527	neither	neither	False
1217	TJP1	Tjp1	both	721.0	471.0	94.2070963070239	96.7003650659927	0.0283129437387756	0.1161545321453756	0.0032017913820134	0.0015984727734414	0.0009990009990009	0.0009990009990009	both	both	True
1218	TBX20	Tbx20	neither					0.0007195244453536	0.002720079129578	0.1202117654517979	0.1941446828129726	0.0629370629370629	0.1538461538461538	neither	neither	False
1219	MTR	Mtr	neither	1303.0	4267.0	89.52449915520154	70.05054759898904	0.0192535607879298	0.0596824534250983	0.0032017913820134	0.0015984727734414	0.0009990009990009	0.0009990009990009	both	both	True
1220	SH3GL1	Sh3gl1	neither	2963.0	2515.0	76.16863786306219	82.35046335299073	0.011151273295082	0.0741462894751392	0.0032017913820134	0.0015984727734414	0.0009990009990009	0.0009990009990009	both	both	True
1221	TPM2	Tpm2	neither	1289.0	10571.0	89.63713894923163	25.793316484133676	0.01946060575853	0.017402895973563	0.0032017913820134	0.0015984727734414	0.0009990009990009	0.0009990009990009	both	both	True
1222	MPZL2	Mpzl2	neither		8248.0		42.10193765796125	0.000618137531565	0.0294283688882954	0.4759163754346134	0.0015984727734414	0.3366633366633366	0.0009990009990009	mouse	mouse	False
1223	ALDH18A1	Aldh18a1	neither	3773.0	8470.0	69.65162120846408	40.54338668913226	0.0093952866313455	0.0281186340708794	0.0032017913820134	0.0015984727734414	0.0009990009990009	0.0009990009990009	both	both	True
1224	DDX27	Ddx27	neither	9965.0	8255.0	19.83264944886958	42.05279415894412	0.0031574977823825	0.0294079602847554	0.0216627946833223	0.0015984727734414	0.0089910089910089	0.0009990009990009	both	both	True
1225	EFHC2	Efhc2	neither	3510.0		71.76764019631507		0.0099079102017671	0.0046543104769571	0.0032017913820134	0.0015984727734414	0.0009990009990009	0.0009990009990009	human	human	False
1226	ALDH6A1	Aldh6a1	neither	5004.0	7710.0	59.747365033389656	45.87896658242067	0.0075031443617683	0.0325188898059074	0.0032017913820134	0.0015984727734414	0.0009990009990009	0.0009990009990009	both	both	True
1227	GPD2	Gpd2	neither	3460.0	7407.0	72.16992517499396	48.00617803987644	0.0100117038538902	0.0345057196732381	0.0032017913820134	0.0015984727734414	0.0009990009990009	0.0009990009990009	both	both	True
1228	FLI1	Fli1	neither	9517.0	11182.0	23.437122857832488	21.503791069924176	0.0034191951662316	0.0151841598093911	0.0032017913820134	0.0015984727734414	0.0009990009990009	0.0009990009990009	both	both	True
1229	PCK1	Pck1	neither					0.0005957961554056	0.0027009491510011	0.7707952107392949	0.335647615982344	0.6543456543456544	0.2917082917082917	neither	neither	False
1230	GTPBP1	Gtpbp1	neither	4791.0	7476.0	61.46109904256175	47.52176354956472	0.0078154032299775	0.0340921853475357	0.0032017913820134	0.0015984727734414	0.0009990009990009	0.0009990009990009	both	both	True
1231	DSTN	Dstn	mouse	3155.0	997.0	74.62386354493523	93.00758213984837	0.010690382782736	0.0922595664683374	0.0032017913820134	0.0015984727734414	0.0009990009990009	0.0009990009990009	both	both	True
1232	TKT	Tkt	neither	4401.0	6620.0	64.59892187625714	53.53131142937377	0.0083762003099536	0.0398602435862311	0.0032017913820134	0.0015984727734414	0.0009990009990009	0.0009990009990009	both	both	True
1233	TKTL1	Tktl1	neither					0.0006393582375964	0.0040752844634741	0.4812386310757645	0.0015984727734414	0.3416583416583416	0.0009990009990009	neither	neither	False
1234	EHD1	Ehd1	mouse	5581.0	917.0	55.10499637943519	93.56922212861556	0.0068340966582374	0.094477601853113	0.0032017913820134	0.0015984727734414	0.0009990009990009	0.0009990009990009	both	both	True
1235	HSPD1	Hspd1	both	975.0	452.0	92.1634886153351	96.83375456332492	0.0236205403978	0.1184864961548242	0.0032017913820134	0.0015984727734414	0.0009990009990009	0.0009990009990009	both	both	True
1236	TSC22D2	Tsc22d2	human	795.0	3753.0	93.61171453857912	73.6590845268183	0.0268114132625201	0.0640107631620838	0.0032017913820134	0.0015984727734414	0.0009990009990009	0.0009990009990009	both	both	True
1237	PPIB	Ppib	both	147.0	852.0	98.82532786225762	94.0255546194889	0.0660318919697351	0.0965892715020655	0.0032017913820134	0.0015984727734414	0.0009990009990009	0.0009990009990009	both	both	True
1238	GSTT4	Gstt4	neither					0.00061813403711	0.0027398262981849	0.5484305233736699	0.1096495521990609	0.4035964035964036	0.0799200799200799	neither	neither	False
1239	ARPC1B	Arpc1b	mouse	2156.0	523.0	82.66151741893958	96.33529907329402	0.0138203293455865	0.1128490719577288	0.0032017913820134	0.0015984727734414	0.0009990009990009	0.0009990009990009	both	both	True
1240	TFE3	Tfe3	neither	9017.0	6672.0	27.45997264462145	53.16624543667509	0.0037423486298719	0.0394888650831093	0.0032017913820134	0.0015984727734414	0.0009990009990009	0.0009990009990009	both	both	True
1241	GNAI1	Gnai1	human	718.0	5363.0	94.23123340574465	62.3560797528784	0.0283613761323864	0.0500650805582623	0.0032017913820134	0.0015984727734414	0.0009990009990009	0.0009990009990009	both	both	True
1242	LHX8	Lhx8	neither					0.0005809017382388	0.0026815629315284	1.0	0.4428608749571145	0.999000999000999	0.4015984015984016	neither	neither	False
1243	IDH1	Idh1	neither	6851.0	5979.0	44.88695792099124	58.03145183937096	0.005507312071779	0.0449495990930468	0.0032017913820134	0.0015984727734414	0.0009990009990009	0.0009990009990009	both	both	True
1244	FEN1	Fen1	neither		10165.0		28.64363942712721	0.002118918682294	0.0193251666416964	0.0032017913820134	0.0015984727734414	0.0009990009990009	0.0009990009990009	mouse	mouse	False
1245	DNTTIP2	Dnttip2	neither	10738.0	10377.0	13.613323678493844	27.15529345689413	0.0027116957507524	0.0183395277519233	0.0058330228002429	0.0015984727734414	0.0019980019980019	0.0009990009990009	both	both	True
1246	ABAT	Abat	neither		2220.0		84.42151081156979	0.0017434322242637	0.0764489912822337	0.1865003639511321	0.0015984727734414	0.1048951048951049	0.0009990009990009	both	both	True
1247	TEAD3	Tead3	human	1234.0	5133.0	90.07965242577842	63.9707947205841	0.0199589667367259	0.051941947752446	0.0032017913820134	0.0015984727734414	0.0009990009990009	0.0009990009990009	both	both	True
1248	ENO3	Eno3	neither		13870.0		2.632687447346251	0.0003045385803454	0.0066501357686232	0.9678099230338036	0.0015984727734414	0.949050949050949	0.0009990009990009	mouse	mouse	False
1249	PRICKLE2	Prickle2	human	276.0	2959.0	97.78743261726606	79.23336141533277	0.0489867955175489	0.0706694971920036	0.0032017913820134	0.0015984727734414	0.0009990009990009	0.0009990009990009	both	both	True
1250	FABP3	Fabp3	neither		12811.0		10.067396798652064	0.0008888938187319	0.009582498440614	0.3960944715661695	0.0015984727734414	0.2657342657342657	0.0009990009990009	both	both	True
1251	UFSP2	Ufsp2	neither		3720.0		73.89076102218478	0.0024832175900284	0.0642919086526769	0.1300804277548463	0.0015984727734414	0.0689310689310689	0.0009990009990009	both	both	True
1252	LRRC15	Lrrc15	neither					0.000591566345425	0.0026607213814668	0.7475720096289533	0.493871956136107	0.6263736263736264	0.4545454545454545	neither	neither	False
1253	SALL1	Sall1	neither	4538.0	4008.0	63.49666103467696	71.86885706262287	0.0081796290911293	0.0619147227695315	0.0032017913820134	0.0015984727734414	0.0009990009990009	0.0009990009990009	both	both	True
1254	KIAA1755	D630003M21Rik	neither	3188.0		74.35835545900716		0.0106062634182162	0.0047513714529459	0.0032017913820134	0.0015984727734414	0.0009990009990009	0.0009990009990009	human	human	False
1255	SPOUT1	Spout1	neither	11678.0	9440.0	6.050366079330598	33.73350182532997	0.0021421076395604	0.0228008073636407	0.0300102091692583	0.0015984727734414	0.0129870129870129	0.0009990009990009	both	both	True
1256	STAP2	Stap2	neither					0.0009674886699411	0.0049723550904734	0.4245660451152037	0.0015984727734414	0.2917082917082917	0.0009990009990009	human	human	False
1257	CDH17	Cdh17	neither					0.0018921217211806	0.0026231228238271	0.0032017913820134	0.6513647642679901	0.0009990009990009	0.6263736263736264	neither	neither	False
1258	CELF2	Celf2	mouse	4360.0	124.0	64.92879555877383	99.13647851727043	0.0084483412698959	0.1804646548432948	0.0058330228002429	0.0015984727734414	0.0019980019980019	0.0009990009990009	both	both	True
1259	ANP32B	Anp32b	mouse	4583.0	678.0	63.13460455386596	95.24712159505756	0.0081111962262248	0.1041537368174485	0.0032017913820134	0.0015984727734414	0.0009990009990009	0.0009990009990009	both	both	True
1260	MGLL	Mgll	neither	2139.0	1917.0	82.7982943116904	86.54872226902556	0.0138796650194987	0.0789933069747457	0.0032017913820134	0.0015984727734414	0.0009990009990009	0.0009990009990009	both	both	True
1261	NAP1L4	Nap1l4	neither	3152.0	1613.0	74.64800064365596	88.68295422634091	0.0106960846676358	0.0819931975789249	0.0032017913820134	0.0015984727734414	0.0009990009990009	0.0009990009990009	both	both	True
1262	CTSC	Ctsc	human	703.0	10217.0	94.35191889934828	28.278573434428534	0.028798528435963	0.0190468119022821	0.0032017913820134	0.0015984727734414	0.0009990009990009	0.0009990009990009	both	both	True
1263	RAB32	Rab32	neither	9406.0	5587.0	24.33019551049964	60.78348778433025	0.0034923775861954	0.0482204946589042	0.0032017913820134	0.0015984727734414	0.0009990009990009	0.0009990009990009	both	both	True
1264	XBP1	Xbp1	mouse	1932.0	1037.0	84.46375412342103	92.72676214546476	0.0147809239965384	0.0912047898975614	0.0032017913820134	0.0015984727734414	0.0009990009990009	0.0009990009990009	both	both	True
1265	GEMIN5	Gemin5	neither	9100.0	4881.0	26.79217958001448	65.73996068520078	0.0036812297414046	0.0541472207327897	0.0173841287305732	0.0015984727734414	0.0069930069930069	0.0009990009990009	both	both	True
1266	BTG3	Btg3	neither	2026.0	5817.0	83.7074583635047	59.16877281662455	0.0143726795989849	0.0461982951504409	0.0032017913820134	0.0015984727734414	0.0009990009990009	0.0009990009990009	both	both	True
1267	PIF1	Pif1	neither		10760.0		24.46644201067116	0.0012495003392388	0.0166246775302327	0.0216627946833223	0.0015984727734414	0.0089910089910089	0.0009990009990009	mouse	mouse	False
1268	SLC43A2	Slc43a2	neither	12400.0	7345.0	0.2413709872073376	48.44144903117102	0.0015165735255404	0.0348940470711407	0.0420288510842342	0.0015984727734414	0.0189810189810189	0.0009990009990009	both	both	True
1269	PALD1	Pald1	neither		10703.0		24.86661050266779	0.0006797285441223	0.0168405211889155	0.4845669838183206	0.0015984727734414	0.3446553446553446	0.0009990009990009	mouse	mouse	False
1270	COPG2	Copg2	neither	6519.0	2544.0	47.5581301794191	82.14686885706263	0.0058025315428724	0.0738955721538427	0.0058330228002429	0.0015984727734414	0.0019980019980019	0.0009990009990009	both	both	True
1271	COPG1	Copg1	neither	4141.0	2930.0	66.6908037653874	79.43695591126088	0.008770776158087	0.0708517336156395	0.0032017913820134	0.0015984727734414	0.0009990009990009	0.0009990009990009	both	both	True
1272	TUBA1C	Tuba1c	neither	9066.0	8784.0	27.06573336551613	38.33894973322101	0.0037024769417246	0.0262075010267033	0.0106811448007053	0.0015984727734414	0.0039960039960039	0.0009990009990009	both	both	True
1273	TUBA1B	Tuba1b	neither	1452.0	6490.0	88.32568991873843	54.44397641112048	0.0178842241169263	0.0407252688649595	0.0032017913820134	0.0015984727734414	0.0009990009990009	0.0009990009990009	both	both	True
1274	LMNA	Lmna	both	966.0	210.0	92.23589991149731	98.5327155293457	0.0237121442361494	0.1525988250154166	0.0032017913820134	0.0015984727734414	0.0009990009990009	0.0009990009990009	both	both	True
1275	LAMB1	Lamb1	human	907.0	4111.0	92.7105961863384	71.14574557708508	0.0244431948934766	0.0609223787608579	0.0032017913820134	0.0015984727734414	0.0009990009990009	0.0009990009990009	both	both	True
1276	DMXL2	Dmxl2	neither	6226.0	4361.0	49.91552015447744	69.39062061218759	0.0061119011789751	0.0587811550153394	0.0083018801832015	0.0015984727734414	0.0029970029970029	0.0009990009990009	both	both	True
1277	DNAJB11	Dnajb11	neither	4098.0	2546.0	67.03676884705125	82.13282785734344	0.0088343522814247	0.0738835301865385	0.0032017913820134	0.0015984727734414	0.0009990009990009	0.0009990009990009	both	both	True
1278	CYP11A1	Cyp11a1	mouse	12420.0	21.0	0.0804569957357792	99.8595900028082	0.0014513774058553	0.2937951335446986	0.0340949551694495	0.0015984727734414	0.0149850149850149	0.0009990009990009	both	both	True
1279	RGS12	Rgs12	neither	2320.0	8563.0	81.34202268887279	39.8904802021904	0.0131683685968262	0.0275484769147253	0.0032017913820134	0.0015984727734414	0.0009990009990009	0.0009990009990009	both	both	True
1280	STMN1	Stmn1	human	392.0	13290.0	96.85413146673103	6.704577365908452	0.0394944043612643	0.0082797429072372	0.0032017913820134	0.0015984727734414	0.0009990009990009	0.0009990009990009	both	both	True
1281	DDX21	Ddx21	neither	1666.0	6677.0	86.60391020999276	53.13114293737714	0.0164033736993729	0.0394000286842897	0.0032017913820134	0.0015984727734414	0.0009990009990009	0.0009990009990009	both	both	True
1282	CDKN1C	Cdkn1c	neither	2722.0	11361.0	78.10765146029446	20.247121595057568	0.0117906730942138	0.0143994400214797	0.0032017913820134	0.0015984727734414	0.0009990009990009	0.0009990009990009	both	both	True
1283	APC	Apc	neither	3326.0	3600.0	73.24804891785341	74.73322100533558	0.0102899144155661	0.0653601189402905	0.0032017913820134	0.0015984727734414	0.0009990009990009	0.0009990009990009	both	both	True
1284	FLNB	Flnb	mouse	5357.0	669.0	56.90723308391664	95.31030609379388	0.007088625951505	0.1044654460039251	0.0032017913820134	0.0015984727734414	0.0009990009990009	0.0009990009990009	both	both	True
1285	CD99L2	Cd99l2	neither	6727.0	4418.0	45.884624668114895	68.99045212019097	0.0056149234498747	0.0583474062378464	0.0032017913820134	0.0015984727734414	0.0009990009990009	0.0009990009990009	both	both	True
1286	UBA5	Uba5	neither	5864.0	3460.0	52.82806340011263	75.71609098567818	0.0064959419938959	0.0665464390162018	0.0032017913820134	0.0015984727734414	0.0009990009990009	0.0009990009990009	both	both	True
1287	AOPEP	Aopep	human	871.0	2780.0	93.0002413709872	80.49003089019938	0.025166752396398	0.0721182326485236	0.0032017913820134	0.0015984727734414	0.0009990009990009	0.0009990009990009	both	both	True
1288	OTP	Otp	neither					0.0006032436135882	0.0027200791295779	0.6305238248567646	0.1754031654848457	0.4875124875124875	0.1338661338661338	neither	neither	False
1289	TENT5B	Tent5b	neither		9375.0		34.18983431620332	0.0007052701011559	0.0231347636074246	0.1446715535185113	0.0015984727734414	0.0779220779220779	0.0009990009990009	mouse	mouse	False
1290	PTPRM	Ptprm	neither	2331.0	4359.0	81.25351999356344	69.40466161190677	0.0131323042827724	0.0587952497811672	0.0032017913820134	0.0015984727734414	0.0009990009990009	0.0009990009990009	both	both	True
1291	STK40	Stk40	neither	2543.0	5987.0	79.54783168396492	57.97528784049424	0.0123334155303234	0.0448845305674519	0.0032017913820134	0.0015984727734414	0.0009990009990009	0.0009990009990009	both	both	True
1292	LRIG1	Lrig1	neither	2253.0	7326.0	81.88108456030253	48.57483852850323	0.0134118594678893	0.0349940400943591	0.0032017913820134	0.0015984727734414	0.0009990009990009	0.0009990009990009	both	both	True
1293	DNAJC5	Dnajc5	neither	2983.0	2158.0	76.00772387159064	84.85678180286436	0.0110985284590039	0.0770501040115867	0.0032017913820134	0.0015984727734414	0.0009990009990009	0.0009990009990009	both	both	True
1294	MPP1	Mpp1	neither		9227.0		35.22886829542264	0.0009440507408802	0.0238877246350464	0.3301050474637751	0.0015984727734414	0.2077922077922078	0.0009990009990009	both	both	True
1295	SEPTIN9	Septin9	neither	2234.0	4143.0	82.0339528522005	70.92108958157822	0.0135067080495967	0.060626351488267	0.0032017913820134	0.0015984727734414	0.0009990009990009	0.0009990009990009	both	both	True
1296	CES4A	Ces4a	neither					0.0019307792185319	0.0027298716903871	0.0032017913820134	0.2298830602422199	0.0009990009990009	0.1888111888111888	neither	neither	False
1297	CES5A	Ces5a	neither					0.0005814700413032	0.0027002756012897	0.8702660096130083	0.2687410632932126	0.7932067932067932	0.2247752247752247	neither	neither	False
1298	CBLN2	Cbln2	neither					0.0005985346002892	0.0027002967359084	0.686578733464199	0.1820871952299426	0.5614385614385614	0.1408591408591408	neither	neither	False
1299	CREBBP	Crebbp	neither	3416.0	3120.0	72.52393595623138	78.10306093793878	0.0101040838118189	0.0693528317813303	0.0058330228002429	0.0015984727734414	0.0019980019980019	0.0009990009990009	both	both	True
1300	CBX1	Cbx1	neither	4868.0	2703.0	60.841580175396246	81.03060937938781	0.007699283735254	0.0727500090402006	0.0032017913820134	0.0015984727734414	0.0009990009990009	0.0009990009990009	both	both	True
1301	CBX3	Cbx3	mouse	1508.0	1042.0	87.87513074261807	92.6916596461668	0.0175500934769776	0.0910834654113008	0.0032017913820134	0.0015984727734414	0.0009990009990009	0.0009990009990009	both	both	True
1302	CBX8	Cbx8	neither	7654.0	8479.0	38.42626116340816	40.48020219039596	0.004795420984877	0.0280602163335492	0.0032017913820134	0.0015984727734414	0.0009990009990009	0.0009990009990009	both	both	True
1303	DIPK2B	Dipk2b	neither					0.0008436633926622	0.002806001736833	0.0380768092597808	0.201132911911994	0.0169830169830169	0.1608391608391608	neither	neither	False
1304	KYAT1	Kyat1	neither	9084.0	9456.0	26.92091077319173	33.62117382757652	0.0036918158717564	0.0227666362745249	0.0237803627634133	0.0015984727734414	0.0099900099900099	0.0009990009990009	both	both	True
1305	KYAT3	Kyat3	neither	6021.0	14226.0	51.564888567060905	0.13338949733221	0.0063311770199616	0.0047415085729856	0.0032017913820134	0.0015984727734414	0.0009990009990009	0.0009990009990009	both	both	True
1306	DIXDC1	Dixdc1	neither	1811.0	4436.0	85.43728377182396	68.86408312271833	0.0154741494317547	0.0582388661983646	0.0032017913820134	0.0015984727734414	0.0009990009990009	0.0009990009990009	both	both	True
1307	SGF29	Sgf29	neither	8231.0	9721.0	33.78389250945369	31.76074136478517	0.0043209833594763	0.0214003217863902	0.0032017913820134	0.0015984727734414	0.0009990009990009	0.0009990009990009	both	both	True
1308	CFAP36	Cfap36	neither	7774.0	5432.0	37.460777214578805	61.8716652625667	0.004685874908181	0.0494616888958554	0.0237803627634133	0.0015984727734414	0.0099900099900099	0.0009990009990009	both	both	True
1309	CCDC106	Ccdc106	neither		10736.0		24.63493400730132	0.0013581847923666	0.0167369563712089	0.0380768092597808	0.0015984727734414	0.0169830169830169	0.0009990009990009	mouse	mouse	False
1310	MCU	Mcu	mouse		694.0		95.13479359730412	0.0035429499713819	0.1031878227874774	0.1085520136119415	0.0015984727734414	0.0559440559440559	0.0009990009990009	both	both	True
1311	CFAP53	Cfap53	neither					0.0018512487905395	0.005445204178015	0.0032017913820134	0.0015984727734414	0.0009990009990009	0.0009990009990009	neither	neither	False
1312	CCDC63	Ccdc63	neither					0.0006820507553723	0.0027750621988333	0.3059709521247983	0.2000786023080495	0.1888111888111888	0.1598401598401598	neither	neither	False
1313	CCDC120	Ccdc120	neither		12433.0		12.721145745577084	0.0007468967936825	0.010695430244547	0.5199693601642853	0.0015984727734414	0.3766233766233766	0.0009990009990009	both	both	True
1314	CEP89	Cep89	neither	5754.0	7642.0	53.71309035320622	46.35636057287279	0.006652275379676	0.0329863739192837	0.0032017913820134	0.0015984727734414	0.0009990009990009	0.0009990009990009	both	both	True
1315	CCDC127	Ccdc127	neither	8528.0	6695.0	31.394319736101057	53.00477393990453	0.0040964117748778	0.0392963603196767	0.0032017913820134	0.0015984727734414	0.0009990009990009	0.0009990009990009	both	both	True
1316	VPS50	Vps50	neither	4862.0	4081.0	60.88985437283772	71.35636057287279	0.007707995810398	0.0613369249679749	0.0032017913820134	0.0015984727734414	0.0009990009990009	0.0009990009990009	both	both	True
1317	CFAP58	Cfap58	neither					0.0017218408606474	0.00268049320762	0.0626987755385487	0.4963877956108541	0.0299700299700299	0.4575424575424575	human	human	False
1318	CCDC149	Ccdc149	neither	6448.0		48.12937484914313		0.0058727187568761	0.0046302385459385	0.0032017913820134	0.0015984727734414	0.0009990009990009	0.0009990009990009	human	human	False
1319	DRC1	Drc1	neither		13896.0		2.450154450996911	0.0013955335205573	0.0065949138108978	0.0032017913820134	0.0015984727734414	0.0009990009990009	0.0009990009990009	mouse	mouse	False
1320	CFAP45	Cfap45	neither		11872.0		16.659646166807075	0.0005504166756621	0.0125636449253023	0.7155340701708922	0.0015984727734414	0.5914085914085914	0.0009990009990009	mouse	mouse	False
1321	SVBP	Svbp	neither	6948.0	9115.0	44.10652506235417	36.01516427969671	0.0054161540354251	0.0244374432348857	0.0032017913820134	0.0015984727734414	0.0009990009990009	0.0009990009990009	both	both	True
1322	CCDC3	Ccdc3	neither	11470.0	12265.0	7.723871590634805	13.900589721988204	0.0022627410818334	0.0112317372855057	0.0300102091692583	0.0015984727734414	0.0129870129870129	0.0009990009990009	both	both	True
1323	CFAP100	Cfap100	neither	11284.0	11364.0	9.2203717113203	20.2260600954788	0.0023775887265613	0.0143880629402015	0.0058330228002429	0.0015984727734414	0.0019980019980019	0.0009990009990009	both	both	True
1324	CEP83	Cep83	neither	5776.0	3607.0	53.536084962587495	74.68407750631845	0.0066165174239181	0.0653038446332994	0.0058330228002429	0.0015984727734414	0.0019980019980019	0.0009990009990009	both	both	True
1325	CCDC42	Ccdc42	neither					0.0006757908587232	0.0025919808051956	0.158878167110451	0.7634200752178281	0.0869130869130869	0.7462537462537463	neither	neither	False
1326	CFAP73	Cfap73	neither					0.0005957936594054	0.003935218939539	0.7806077642458777	0.0015984727734414	0.6663336663336663	0.0009990009990009	neither	neither	False
1327	CWC25	Cwc25	neither	7572.0	8961.0	39.086008528441546	37.09632125807357	0.0048639835044879	0.0253065253587949	0.0032017913820134	0.0015984727734414	0.0009990009990009	0.0009990009990009	both	both	True
1328	CCDC50	Ccdc50	neither	1961.0	2820.0	84.23042883578728	80.20921089581579	0.0146400853113193	0.0717067298391573	0.0032017913820134	0.0015984727734414	0.0009990009990009	0.0009990009990009	both	both	True
1329	SPICE1	Spice1	neither	8545.0	6603.0	31.25754284335023	53.6506599269868	0.0040805320282313	0.0399611230201135	0.0129501297062039	0.0015984727734414	0.0049950049950049	0.0009990009990009	both	both	True
1330	WASHC3	Washc3	neither	3908.0	2913.0	68.56545176603106	79.55630440887391	0.0091341276912002	0.0709956488217762	0.0032017913820134	0.0015984727734414	0.0009990009990009	0.0009990009990009	both	both	True
1331	NSRP1	Nsrp1	neither	3988.0	4183.0	67.92179580014482	70.64026958719461	0.0090047791848046	0.0602365358025394	0.0032017913820134	0.0015984727734414	0.0009990009990009	0.0009990009990009	both	both	True
1332	COA3	Coa3	neither	9376.0	10501.0	24.57156649770697	26.28475147430497	0.0035041262156474	0.0176591537309365	0.0032017913820134	0.0015984727734414	0.0009990009990009	0.0009990009990009	both	both	True
1333	CCDC6	Ccdc6	neither	4984.0	1501.0	59.90827902486121	89.46925021061499	0.0075292717742572	0.0831192458071634	0.0032017913820134	0.0015984727734414	0.0009990009990009	0.0009990009990009	both	both	True
1334	BICDL2	Bicdl2	neither		12555.0		11.864644762707105	0.0005883462012211	0.0103873203124531	0.91495995826756	0.0015984727734414	0.8511488511488512	0.0009990009990009	mouse	mouse	False
1335	GPATCH11	Gpatch11	neither	9776.0	9003.0	21.353286668275807	36.80146026397079	0.0032695541247462	0.0250622049666846	0.0083018801832015	0.0015984727734414	0.0029970029970029	0.0009990009990009	both	both	True
1336	TRMT13	Trmt13	neither	6916.0	1980.0	44.36398744870866	86.1064307778714	0.0054470515610236	0.0784543798033685	0.0058330228002429	0.0015984727734414	0.0019980019980019	0.0009990009990009	both	both	True
1337	TERB1	Terb1	neither		14003.0		1.6989609660207807	0.000593481222228	0.0062486970010799	0.6524397932164924	0.0015984727734414	0.5234765234765235	0.0009990009990009	mouse	mouse	False
1338	CCDC85C	Ccdc85c	neither	10042.0	4966.0	19.21313058170408	65.14321819713564	0.0031086777795203	0.0533207775683171	0.0300102091692583	0.0015984727734414	0.0129870129870129	0.0009990009990009	both	both	True
1339	YJU2	Yju2	neither		9787.0		31.297388374052236	0.0015847850750863	0.0210913245495156	0.0844040577161712	0.0015984727734414	0.0419580419580419	0.0009990009990009	both	both	True
1340	CCK	Cck	neither					0.0005957936594019	0.0029858044665179	0.7599095212031002	0.0031490820425844	0.6413586413586414	0.0019980019980019	neither	neither	False
1341	CCKBR	Cckbr	neither		13478.0		5.384723392305532	0.0005824453836336	0.0078043107583234	0.7482480140074043	0.0015984727734414	0.6273726273726273	0.0009990009990009	mouse	mouse	False
1342	CCL19	Ccl19	neither					0.0005989464652572	0.0036084181643056	0.6719039715148665	0.0077033124243423	0.5464535464535465	0.0049950049950049	neither	neither	False
1343	CCL20	Ccl20	neither					0.0005957951570157	0.002660731948569	0.8843265803393183	0.6263132495451398	0.8111888111888111	0.5964035964035964	neither	neither	False
1344	CCL25	Ccl25	neither		4463.0		68.67452962650941	0.0005800511038358	0.0579453820386937	0.8154131661689862	0.0015984727734414	0.7172827172827173	0.0009990009990009	mouse	mouse	False
1345	CCL5	Ccl5	neither					0.0005805207252986	0.0044781061274555	0.7294747055353227	0.0015984727734414	0.6063936063936064	0.0009990009990009	neither	neither	False
1346	CCL8	Ccl8	neither					0.0010291358832887	0.0026532268593744	0.0032017913820134	0.5654488709381311	0.0009990009990009	0.5274725274725275	neither	neither	False
1347	CCL2	Ccl2	neither					0.0006203699513268	0.0026437444901776	0.6108124433705828	0.5791747446837743	0.4635364635364635	0.5414585414585414	neither	neither	False
1348	CCL24	Ccl24	neither					0.0006330944231933	0.0030273856913005	0.3532408439034659	0.0520448246378546	0.2267732267732267	0.0359640359640359	neither	neither	False
1349	CCL28	Ccl28	neither					0.0006394606164639	0.0044620374605758	0.418705361471092	0.0015984727734414	0.2867132867132867	0.0009990009990009	neither	neither	False
1350	KRIT1	Krit1	neither	4715.0	1520.0	62.07257221015367	89.33586071328278	0.0079136215981323	0.0829928500440759	0.0032017913820134	0.0015984727734414	0.0009990009990009	0.0009990009990009	both	both	True
1351	PDCD10	Pdcd10	neither	7257.0	3631.0	41.6204038941186	74.5155855096883	0.0051345682585133	0.0650897472190563	0.0106811448007053	0.0015984727734414	0.0039960039960039	0.0009990009990009	both	both	True
1352	CCM2L	Ccm2l	neither					0.0006032301347584	0.0027975506382091	0.7540434102934102	0.2752359164998569	0.6343656343656343	0.2307692307692307	neither	neither	False
1353	CCN5	Ccn5	neither	10328.0		16.912060503660793		0.0029312143450648	0.0027002227603499	0.0032017913820134	0.3050473302890293	0.0009990009990009	0.2587412587412587	human	human	False
1354	CCND2	Ccnd2	neither	4649.0	12636.0	62.60358838200981	11.295984274080316	0.0080137177984238	0.0100993402310005	0.0032017913820134	0.0015984727734414	0.0009990009990009	0.0009990009990009	both	both	True
1355	CCNE1	Ccne1	neither		11151.0		21.72142656557147	0.0006835574526194	0.0152788021773977	0.3301050474637751	0.0015984727734414	0.2077922077922078	0.0009990009990009	mouse	mouse	False
1356	CCNL1	Ccnl1	mouse	1262.0	856.0	89.85437283771824	93.99747262005054	0.0196985916057386	0.096430251511828	0.0032017913820134	0.0015984727734414	0.0009990009990009	0.0009990009990009	both	both	True
1357	CCNT2	Ccnt2	mouse	4844.0	1186.0	61.03467696516211	91.68070766638584	0.0077295530976262	0.0880318684629322	0.0058330228002429	0.0015984727734414	0.0019980019980019	0.0009990009990009	both	both	True
1358	AGTPBP1	Agtpbp1	neither	4086.0	3271.0	67.1333172419342	77.04296545914069	0.0088476445681477	0.068149982216688	0.0032017913820134	0.0015984727734414	0.0009990009990009	0.0009990009990009	both	both	True
1359	AGBL2	Agbl2	neither	11686.0		5.986000482741974		0.0021373933802972	0.0046755322544304	0.0058330228002429	0.0015984727734414	0.0019980019980019	0.0009990009990009	human	human	False
1360	AGBL5	Agbl5	neither	9608.0	5469.0	22.704964196636897	61.61190676776186	0.0033692218535057	0.0492168708097451	0.0360707753415298	0.0015984727734414	0.0159840159840159	0.0009990009990009	both	both	True
1361	AGBL4	Agbl4	neither	10420.0	14045.0	16.171856142891624	1.4040999719180003	0.0028805536923388	0.0060991797548919	0.0032017913820134	0.0015984727734414	0.0009990009990009	0.0009990009990009	both	both	True
1362	CCR2	Ccr2	neither					0.0005957966546022	0.0026771028123371	0.9522411096115648	0.4904793865045924	0.922077922077922	0.4505494505494505	neither	neither	False
1363	CCR3	Ccr3	neither					0.0005487362718086	0.0027002967359084	0.9072181469542896	0.1949944826445923	0.8411588411588412	0.1548451548451548	neither	neither	False
1364	CCR5	Ccr5	neither					0.0005734403020283	0.0036199180363094	0.91346950921419	0.0194704049844235	0.8491508491508492	0.0129870129870129	neither	neither	False
1365	CCR4	Ccr4	neither					0.0005924142787669	0.0069423488834932	0.7924845028264014	0.0015984727734414	0.6813186813186813	0.0009990009990009	neither	neither	False
1366	CCR8	Ccr8	neither					0.0006174592637971	0.0026904020167715	0.5895025856115349	0.3365097491025312	0.4425574425574425	0.2927072927072927	neither	neither	False
1367	CCR9	Ccr9	neither		7389.0		48.13254703734906	0.0012667356292445	0.034669120238145	0.0173841287305732	0.0015984727734414	0.0069930069930069	0.0009990009990009	mouse	mouse	False
1368	CDK20	Cdk20	neither	11118.0	13102.0	10.555957840534234	8.024431339511374	0.0024799273702635	0.0087654233018505	0.0032017913820134	0.0015984727734414	0.0009990009990009	0.0009990009990009	both	both	True
1369	ACKR4	Ackr4	neither	5027.0	3061.0	59.56231394319737	78.5172704296546	0.0074768104994582	0.0697556230701366	0.0032017913820134	0.0015984727734414	0.0009990009990009	0.0009990009990009	both	both	True
1370	NOCT	Noct	neither	2946.0	8193.0	76.30541475581302	42.4880651502387	0.0111946988481694	0.0297525282417994	0.0032017913820134	0.0015984727734414	0.0009990009990009	0.0009990009990009	both	both	True
1371	CCSER2	Ccser2	neither	4957.0	3877.0	60.12551291334781	72.78854254422914	0.0075818297357046	0.0630679596749677	0.0083018801832015	0.0015984727734414	0.0029970029970029	0.0009990009990009	both	both	True
1372	TCP1	Tcp1	neither	4698.0	3089.0	62.2093491029045	78.32069643358606	0.0079420355751942	0.0695793511680173	0.0032017913820134	0.0015984727734414	0.0009990009990009	0.0009990009990009	both	both	True
1373	ITGAD	Itgad	neither					0.0006709802138357	0.0027015058653574	0.239070198500137	0.3717388870227297	0.1398601398601398	0.3316683316683316	neither	neither	False
1374	ITGAX	Itgax	neither					0.0005753001963482	0.0026064657266641	0.7395539397726385	0.7634200752178281	0.6173826173826173	0.7462537462537463	neither	neither	False
1375	ITGAM	Itgam	neither					0.0005698263374771	0.00269782701993	0.7450774421970232	0.4356484939009211	0.6233766233766234	0.3946053946053946	neither	neither	False
1376	MCAM	Mcam	neither		13957.0		2.0219039595619206	0.0024321753725699	0.0064102681080737	0.0032017913820134	0.0015984727734414	0.0009990009990009	0.0009990009990009	mouse	mouse	False
1377	CD40LG	Cd40lg	neither					0.0005957861711594	0.0027002967359084	0.7673808311464494	0.1733921815889028	0.6503496503496503	0.1318681318681318	neither	neither	False
1378	CD63	Cd63	both	118.0	20.0	99.05865314989138	99.86661050266778	0.0727711087780518	0.2954733573459096	0.0032017913820134	0.0015984727734414	0.0009990009990009	0.0009990009990009	both	both	True
1379	CD2AP	Cd2ap	mouse	3432.0	259.0	72.39520476305414	98.18871103622578	0.0100620823422321	0.1420172638999952	0.0032017913820134	0.0015984727734414	0.0009990009990009	0.0009990009990009	both	both	True
1380	PECAM1	Pecam1	neither		1426.0		89.99578770008425	0.0049671709209782	0.0839503239023944	0.0032017913820134	0.0015984727734414	0.0009990009990009	0.0009990009990009	mouse	mouse	False
1381	SCARB2	Scarb2	neither	6151.0	6582.0	50.51894762249578	53.79809042403819	0.0062030027731445	0.0400900170615781	0.0083018801832015	0.0015984727734414	0.0029970029970029	0.0009990009990009	both	both	True
1382	ENTPD5	Entpd5	neither	6834.0	11308.0	45.02373481374205	20.61920808761584	0.0055244582231748	0.0146124542004282	0.0032017913820134	0.0015984727734414	0.0009990009990009	0.0009990009990009	both	both	True
1383	CD247	Cd247	neither		11803.0		17.144060657118786	0.0012128622670511	0.0128192654090832	0.0420288510842342	0.0015984727734414	0.0189810189810189	0.0009990009990009	mouse	mouse	False
1384	CD4	Cd4	neither					0.0015179330907564	0.002646193597968	0.0861973537513895	0.5929112674468558	0.0429570429570429	0.5554445554445554	human	human	False
1385	ITGA2B	Itga2b	neither		13710.0		3.755967424880652	0.0005043317198409	0.007145406069559	0.6857398158637966	0.0015984727734414	0.5604395604395604	0.0009990009990009	mouse	mouse	False
1386	PTPRC	Ptprc	neither		14208.0		0.2597584948048301	0.0013822407360311	0.0051180913935959	0.0572230042244888	0.0015984727734414	0.0269730269730269	0.0009990009990009	mouse	mouse	False
1387	ITGA2	Itga2	human	36.0	4813.0	99.71840051492478	66.2173546756529	0.116414404693351	0.0547641833777212	0.0032017913820134	0.0015984727734414	0.0009990009990009	0.0009990009990009	both	both	True
1388	TFRC	Tfrc	neither	3269.0	4573.0	73.70665379354735	67.9022746419545	0.010443719571654	0.0570248800023596	0.0032017913820134	0.0015984727734414	0.0009990009990009	0.0009990009990009	both	both	True
1389	CD74	Cd74	neither					0.000610691570969	0.0026072376484194	0.3960944715661695	0.6689800683945072	0.2657342657342657	0.6443556443556444	neither	neither	False
1390	CD81	Cd81	both	610.0	450.0	95.10016895969105	96.84779556304407	0.0312161499429279	0.1186097922424722	0.0032017913820134	0.0015984727734414	0.0009990009990009	0.0009990009990009	both	both	True
1391	CD82	Cd82	neither		7118.0		50.03510249929795	0.0068867929887108	0.0365008953809766	0.0032017913820134	0.0015984727734414	0.0009990009990009	0.0009990009990009	mouse	mouse	False
1392	ADGRE1	Adgre1	neither					0.0005883981816801	0.003533790393992	0.662769732804694	0.0031490820425844	0.5364635364635365	0.0019980019980019	neither	neither	False
1393	CDA	Cda	mouse		362.0		97.465599550688	0.000648991449928	0.1273756517601241	0.2476799798145325	0.0015984727734414	0.1458541458541458	0.0009990009990009	mouse	mouse	False
1394	CDC14A	Cdc14a	neither	4203.0	2789.0	66.19197039182558	80.42684639146307	0.008693673560765	0.0720219796535572	0.0032017913820134	0.0015984727734414	0.0009990009990009	0.0009990009990009	both	both	True
1395	CDK1	Cdk1	neither	5077.0	6648.0	59.16002896451846	53.33473743330524	0.0074127756894772	0.03969118127384	0.0032017913820134	0.0015984727734414	0.0009990009990009	0.0009990009990009	both	both	True
1396	CDK13	Cdk13	neither		3721.0		73.8837405223252	0.0055257969600308	0.0642808810590027	0.0844040577161712	0.0015984727734414	0.0419580419580419	0.0009990009990009	both	both	True
1397	CDK19	Cdk19	neither	3114.0	2380.0	74.95373722745192	83.29823083403538	0.0107716845682701	0.0751741699530263	0.0032017913820134	0.0015984727734414	0.0009990009990009	0.0009990009990009	both	both	True
1398	CNOT1	Cnot1	neither	3572.0	4704.0	71.26880682275323	66.98258916034821	0.0097674762708099	0.0557525283638113	0.0032017913820134	0.0015984727734414	0.0009990009990009	0.0009990009990009	both	both	True
1399	CDC42	Cdc42	neither	2937.0	1500.0	76.37782605197522	89.47627071047458	0.0112194459845063	0.0831226344794862	0.0032017913820134	0.0015984727734414	0.0009990009990009	0.0009990009990009	both	both	True
1400	CDC42EP5	Cdc42ep5	neither	10543.0	10095.0	15.18223509534154	29.13507441729851	0.0028123900277332	0.0196473874398666	0.0173841287305732	0.0015984727734414	0.0069930069930069	0.0009990009990009	both	both	True
1401	CDC42EP4	Cdc42ep4	neither		5946.0		58.26312833473744	0.0027121364486231	0.045152178685609	0.0682302771855009	0.0015984727734414	0.0329670329670329	0.0009990009990009	both	both	True
1402	CDC45	Cdc45	neither		3835.0		73.08340353833192	0.0006549801798866	0.0633757937139329	0.3778425852768048	0.0015984727734414	0.2477522477522477	0.0009990009990009	mouse	mouse	False
1403	VCP	Vcp	mouse	3818.0	853.0	69.28956472765307	94.01853411962932	0.0092915214070912	0.0965649112190059	0.0032017913820134	0.0015984727734414	0.0009990009990009	0.0009990009990009	both	both	True
1404	CDCA7	Cdca7	neither	2834.0	11144.0	77.20653310805375	21.7705700645886	0.0114903069365706	0.015293881809018	0.0032017913820134	0.0015984727734414	0.0009990009990009	0.0009990009990009	both	both	True
1405	CDCA7L	Cdca7l	neither		12317.0		13.535523729289526	0.0011854982555188	0.0110505424985531	0.0459146607255289	0.0015984727734414	0.0209790209790209	0.0009990009990009	mouse	mouse	False
1406	CDH10	Cdh10	neither		8225.0		42.26340915473182	0.0004668341203996	0.0295316851910474	0.9047874999786708	0.0015984727734414	0.8381618381618382	0.0009990009990009	mouse	mouse	False
1407	CDH9	Cdh9	neither					0.000727615493734	0.0027793171082974	0.1234754367890975	0.1313122717989974	0.0649350649350649	0.0969030969030969	neither	neither	False
1408	CDH12	Cdh12	neither	2150.0	12355.0	82.70979161638104	13.268744734625104	0.01384317806041	0.0109399933260985	0.0032017913820134	0.0015984727734414	0.0009990009990009	0.0009990009990009	both	both	True
1409	CDH18	Cdh18	neither		14155.0		0.6318449873631002	0.0008671656438581	0.0055505127577903	0.2811595738904186	0.0015984727734414	0.1698301698301698	0.0009990009990009	mouse	mouse	False
1410	CDH26	Cdh26	neither					0.0010516405022525	0.002759640394615	0.1743756982217257	0.0151032631678877	0.0969030969030969	0.0099900099900099	neither	neither	False
1411	CDH7	Cdh7	neither					0.0006745385738012	0.0030279730378396	0.2957762957762958	0.012161064614342	0.1808191808191808	0.0079920079920079	neither	neither	False
1412	CDHR1	Cdhr1	neither					0.00063303244793	0.0052999345011846	0.2756549504817169	0.0015984727734414	0.1658341658341658	0.0009990009990009	neither	neither	False
1413	CDH11	Cdh11	both	1013.0	56.0	91.85775203153914	99.61387250772256	0.0229370877504404	0.2252871424669167	0.0032017913820134	0.0015984727734414	0.0009990009990009	0.0009990009990009	both	both	True
1414	CDK5R1	Cdk5r1	neither		6402.0		55.06178039876439	0.0007862285627449	0.041369555566654	0.2505808358007831	0.0015984727734414	0.1478521478521478	0.0009990009990009	mouse	mouse	False
1415	CDK5R2	Cdk5r2	neither					0.0005957966546038	0.0027794227882845	0.9435989383037136	0.0061974050579677	0.9000999000999002	0.0039960039960039	neither	neither	False
1416	CDKN1B	Cdkn1b	neither	6601.0	4646.0	46.898382814385705	67.38977815220444	0.0057298910476391	0.056228860036616	0.0032017913820134	0.0015984727734414	0.0009990009990009	0.0009990009990009	both	both	True
1417	CDKN2A	Cdkn2a	human	1128.0		90.93249658057768		0.0212294819472773	0.0033750668252475	0.0032017913820134	0.0151032631678877	0.0009990009990009	0.0099900099900099	human	human	False
1418	CDK5RAP3	Cdk5rap3	neither	7300.0	6293.0	41.27443881245475	55.8270148834597	0.0050901164620245	0.042289845335806	0.0032017913820134	0.0015984727734414	0.0009990009990009	0.0009990009990009	both	both	True
1419	M6PR	M6pr	neither	6449.0	5905.0	48.121329149569554	58.55096882898062	0.0058716517321635	0.0454779300307921	0.0032017913820134	0.0015984727734414	0.0009990009990009	0.0009990009990009	both	both	True
1420	ESPL1	Espl1	neither		8928.0		37.327997753440044	0.0009125309231376	0.025454663283283	0.06088010078035	0.0015984727734414	0.0289710289710289	0.0009990009990009	mouse	mouse	False
1421	IFT81	Ift81	neither	3546.0	7815.0	71.47799501166627	45.14181409716372	0.0098178492006337	0.0318623031709077	0.0032017913820134	0.0015984727734414	0.0009990009990009	0.0009990009990009	both	both	True
1422	SLC44A1	Slc44a1	neither	3010.0	2556.0	75.79048998310402	82.06262285874755	0.0110281945187624	0.073777952969062	0.0032017913820134	0.0015984727734414	0.0009990009990009	0.0009990009990009	both	both	True
1423	SASS6	Sass6	neither		4715.0		66.90536366189272	0.0017937563818004	0.0556421362339651	0.1462289190766384	0.0015984727734414	0.0789210789210789	0.0009990009990009	both	both	True
1424	CEBPD	Cebpd	neither	1553.0	7114.0	87.51307426180706	50.06318449873631	0.0171934871021091	0.0365268569280952	0.0032017913820134	0.0015984727734414	0.0009990009990009	0.0009990009990009	both	both	True
1425	CEBPG	Cebpg	neither	12279.0	4443.0	1.2149006356102665	68.8149396237012	0.0016982458986187	0.0581704606654387	0.0151750260370549	0.0015984727734414	0.0059940059940059	0.0009990009990009	both	both	True
1426	HDHD5	Hdhd5	neither	8467.0	8108.0	31.885107410089308	43.08480763830384	0.0041353599007041	0.030349013139501	0.0032017913820134	0.0015984727734414	0.0009990009990009	0.0009990009990009	both	both	True
1427	TMEM121B	Tmem121b	neither					0.0006008375223145	0.0026606579730106	0.6959725965025597	0.5899925317401045	0.5714285714285714	0.5524475524475524	neither	neither	False
1428	GET4	Get4	neither		5278.0		62.952822240943554	0.0011504559247521	0.0507319516982438	0.0129501297062039	0.0015984727734414	0.0049950049950049	0.0009990009990009	mouse	mouse	False
1429	CELF3	Celf3	neither		10749.0		24.54366750912665	0.0006681670013835	0.0166836949826509	0.3745581543020425	0.0015984727734414	0.2447552447552447	0.0009990009990009	mouse	mouse	False
1430	CNBP	Cnbp	neither	7381.0	2637.0	40.62273714699493	81.49396237012076	0.0050194524466844	0.0731715632677918	0.0106811448007053	0.0015984727734414	0.0039960039960039	0.0009990009990009	both	both	True
1431	CELSR1	Celsr1	human	1150.0	8282.0	90.75549118995896	41.86324066273519	0.0210142994300572	0.0292391957341138	0.0032017913820134	0.0015984727734414	0.0009990009990009	0.0009990009990009	both	both	True
1432	CELSR2	Celsr2	neither					0.0008092949572925	0.002662634783749	0.0083018801832015	0.4760014006477995	0.0029970029970029	0.4345654345654345	neither	neither	False
1433	ODF2	Odf2	neither	8360.0	2858.0	32.74599726446215	79.94243190115137	0.0042215835374683	0.0713915038191741	0.0058330228002429	0.0015984727734414	0.0019980019980019	0.0009990009990009	both	both	True
1434	CEP170	Cep170	neither	1330.0	2724.0	89.30726526671494	80.88317888233642	0.0190283835079578	0.0726325337391871	0.0032017913820134	0.0015984727734414	0.0009990009990009	0.0009990009990009	both	both	True
1435	CEP170B	Cep170b	neither	7005.0	6343.0	43.64792018666023	55.47598989048021	0.0053582150815234	0.0418114021375315	0.0032017913820134	0.0015984727734414	0.0009990009990009	0.0009990009990009	both	both	True
1436	CDK5RAP2	Cdk5rap2	neither	2837.0	4350.0	77.182396009333	69.46784611064307	0.0114850703491571	0.0589102749082934	0.0032017913820134	0.0015984727734414	0.0009990009990009	0.0009990009990009	both	both	True
1437	CEP55	Cep55	neither		7222.0		49.30497051390059	0.0006393694332075	0.0356879531529428	0.4361122932488668	0.0015984727734414	0.3016983016983017	0.0009990009990009	mouse	mouse	False
1438	CPEB1	Cpeb1	neither	11386.0	8583.0	8.399710354815351	39.75007020499859	0.0023103905173145	0.0274089975750393	0.0173841287305732	0.0015984727734414	0.0069930069930069	0.0009990009990009	both	both	True
1439	CEPT1	Cept1	neither	5164.0	2732.0	58.460053101617184	80.8270148834597	0.0073096057319839	0.0725783828636972	0.0032017913820134	0.0015984727734414	0.0009990009990009	0.0009990009990009	both	both	True
1440	CP	Cp	neither	9922.0	8862.0	20.17861453053343	37.79135074417299	0.0031790922769314	0.025796494603254	0.0032017913820134	0.0015984727734414	0.0009990009990009	0.0009990009990009	both	both	True
1441	THRA	Thra	neither	9952.0	7012.0	19.93724354332609	50.77927548441449	0.0031668126731103	0.0371606716655639	0.0420288510842342	0.0015984727734414	0.0189810189810189	0.0009990009990009	both	both	True
1442	CERS3	Cers3	neither	8077.0		35.02293024378469		0.004443643435595	0.0032143304373831	0.0032017913820134	0.0771555455798889	0.0009990009990009	0.0549450549450549	human	human	False
1443	TBL3	Tbl3	neither		9740.0		31.62735186745296	0.0009435107919244	0.0212698163550426	0.3033164651661761	0.0015984727734414	0.1868131868131868	0.0009990009990009	mouse	mouse	False
1444	F13B	F13b	neither					0.0006404799061108	0.0026481960282902	0.1634927900628116	0.5772437679052466	0.0899100899100899	0.5394605394605395	neither	neither	False
1445	CFL1	Cfl1	human	180.0	3770.0	98.55981977632956	73.53973602920529	0.0604896242426609	0.0638853847271716	0.0032017913820134	0.0015984727734414	0.0009990009990009	0.0009990009990009	both	both	True
1446	CFLAR	Cflar	neither	2383.0	2352.0	80.8351436157374	83.4948048301039	0.0128994600620071	0.0754528958402329	0.0032017913820134	0.0015984727734414	0.0009990009990009	0.0009990009990009	both	both	True
1447	RFLNA	Rflna	neither	8747.0	12962.0	29.632311529487488	9.007301319853973	0.00392541127612	0.0091453775933416	0.0173841287305732	0.0015984727734414	0.0069930069930069	0.0009990009990009	both	both	True
1448	CSF1R	Csf1r	mouse	2654.0	1209.0	78.65475903129777	91.51923616961528	0.0120078657125992	0.0876735959299739	0.0032017913820134	0.0015984727734414	0.0009990009990009	0.0009990009990009	both	both	True
1449	CXXC1	Cxxc1	neither	9356.0	7471.0	24.73248048917853	47.55686604886268	0.0035173179726377	0.0341123108368752	0.0058330228002429	0.0015984727734414	0.0019980019980019	0.0009990009990009	both	both	True
1450	MIB1	Mib1	mouse	3265.0	1337.0	73.73883659184166	90.62061218758777	0.0104551494831239	0.0851231830689149	0.0032017913820134	0.0015984727734414	0.0009990009990009	0.0009990009990009	both	both	True
1451	CGAS	Cgas	neither	10406.0	14070.0	16.284495936921715	1.2285874754282504	0.0028863958642693	0.0059940887200899	0.0058330228002429	0.0015984727734414	0.0019980019980019	0.0009990009990009	both	both	True
1452	TMED5	Tmed5	neither	5387.0	4397.0	56.6658620967093	69.13788261724235	0.0070560775751864	0.0584888619492454	0.0032017913820134	0.0015984727734414	0.0009990009990009	0.0009990009990009	both	both	True
1453	VIT	Vit	neither		8357.0		41.33670317326594	0.0005518032939436	0.0288138450053552	0.7573141608229328	0.0015984727734414	0.6383616383616384	0.0009990009990009	mouse	mouse	False
1454	SAMD3	Samd3	human	300.0		97.5943358275002		0.0465587815116177	0.0033378045717952	0.0032017913820134	0.0106867898191968	0.0009990009990009	0.0069930069930069	human	human	False
1455	NHSL1	Nhsl1	human	964.0	8050.0	92.25199131064448	43.49199663016007	0.0237196522357703	0.0306229879347683	0.0032017913820134	0.0015984727734414	0.0009990009990009	0.0009990009990009	both	both	True
1456	CRTC1	Crtc1	neither		6208.0		56.42375737152485	0.0032483132217233	0.042815415756108	0.0965390826168549	0.0015984727734414	0.0489510489510489	0.0009990009990009	both	both	True
1457	L3MBTL3	L3mbtl3	neither	1743.0	4172.0	85.98439134282727	70.7174950856501	0.0159030682621565	0.0603183367372697	0.0032017913820134	0.0015984727734414	0.0009990009990009	0.0009990009990009	both	both	True
1458	CH25H	Ch25h	neither					0.0008875403716486	0.0027859883656183	0.2346796478070608	0.1249330715688024	0.1368631368631368	0.0919080919080919	neither	neither	False
1459	EPB41	Epb41	neither	5362.0	2795.0	56.86700458604875	80.38472339230553	0.0070870364057269	0.0719892679701468	0.0032017913820134	0.0015984727734414	0.0009990009990009	0.0009990009990009	both	both	True
1460	DAND5	Dand5	neither		12664.0		11.099410278011794	0.0006713002708262	0.0100318179466507	0.2433829519366065	0.0015984727734414	0.1428571428571428	0.0009990009990009	mouse	mouse	False
1461	CER1	Cer1	neither					0.0006710275644287	0.0027200756072758	0.3852714243878533	0.2183383157459425	0.2547452547452547	0.1778221778221778	neither	neither	False
1462	VPS13A	Vps13a	neither	4915.0	1458.0	60.46343229543809	89.77113170457737	0.007631391470606	0.0835797701909135	0.0032017913820134	0.0015984727734414	0.0009990009990009	0.0009990009990009	both	both	True
1463	DISP1	Disp1	neither	2663.0	3040.0	78.58234773513557	78.66470092670598	0.0119872301413574	0.0699315435725771	0.0032017913820134	0.0015984727734414	0.0009990009990009	0.0009990009990009	both	both	True
1464	SYNPO2L	Synpo2l	neither	10983.0		11.642127282967255		0.0025686652314307	0.002492180185842	0.0058330228002429	0.877904535073034	0.0019980019980019	0.8711288711288712	human	human	False
1465	CCT2	Cct2	mouse	4408.0	957.0	64.5426019792421	93.28840213423196	0.0083653533685703	0.0934435160775457	0.0032017913820134	0.0015984727734414	0.0009990009990009	0.0009990009990009	both	both	True
1466	CCT3	Cct3	mouse	4510.0	1118.0	63.72194062273715	92.15810165683796	0.0082217046670181	0.0892316150803025	0.0032017913820134	0.0015984727734414	0.0009990009990009	0.0009990009990009	both	both	True
1467	CCT7	Cct7	neither	5728.0	4245.0	53.92227854211924	70.20499859590002	0.0066779967023069	0.0598262453025748	0.0032017913820134	0.0015984727734414	0.0009990009990009	0.0009990009990009	both	both	True
1468	CHURC1	Churc1	neither	4179.0	9812.0	66.38506718159144	31.121875877562484	0.0087237162627702	0.0209716811188971	0.0032017913820134	0.0015984727734414	0.0009990009990009	0.0009990009990009	both	both	True
1469	CHCHD10	Chchd10	neither	2160.0	5638.0	82.62933462064527	60.42544229149115	0.0138035899624942	0.0477687952471288	0.0032017913820134	0.0015984727734414	0.0009990009990009	0.0009990009990009	both	both	True
1470	CHCHD3	Chchd3	mouse	3088.0	914.0	75.16292541636496	93.59028362819431	0.0108680903698279	0.0945513211731992	0.0032017913820134	0.0015984727734414	0.0009990009990009	0.0009990009990009	both	both	True
1471	CHCHD4	Chchd4	neither		10742.0		24.59281100814378	0.0008907087157264	0.0167088621807891	0.2878484241209691	0.0015984727734414	0.1748251748251748	0.0009990009990009	mouse	mouse	False
1472	LYPD6B	Lypd6b	neither					0.0005310412391085	0.0072150038509352	0.955477927535506	0.0015984727734414	0.9270729270729272	0.0009990009990009	neither	neither	False
1473	CHRD	Chrd	neither	1246.0	5413.0	89.98310403089549	62.0050547598989	0.01984684339617	0.0496040647740092	0.0032017913820134	0.0015984727734414	0.0009990009990009	0.0009990009990009	both	both	True
1474	CHIT1	Chit1	neither					0.0016824649110848	0.002720079129578	0.0032017913820134	0.1838498639033474	0.0009990009990009	0.1428571428571428	neither	neither	False
1475	OVGP1	Ovgp1	neither		12298.0		13.668913226621736	0.0014960678598384	0.0111202864002506	0.0058330228002429	0.0015984727734414	0.0019980019980019	0.0009990009990009	mouse	mouse	False
1476	STUB1	Stub1	neither	6272.0	4207.0	49.54541797409285	70.47177759056444	0.0060597603199035	0.060071241400426	0.0032017913820134	0.0015984727734414	0.0009990009990009	0.0009990009990009	both	both	True
1477	CHEK1	Chek1	neither		7591.0		46.71440606571188	0.0017710610204549	0.0333120929760122	0.0058330228002429	0.0015984727734414	0.0019980019980019	0.0009990009990009	mouse	mouse	False
1478	CHEK2	Chek2	neither		4690.0		67.08087615838248	0.0021565131981755	0.0559062845103226	0.06637587835465	0.0015984727734414	0.0319680319680319	0.0009990009990009	both	both	True
1479	CHRDL2	Chrdl2	neither					0.0011350624287932	0.0034332681713987	0.0173841287305732	0.0061974050579677	0.0069930069930069	0.0039960039960039	neither	neither	False
1480	CHMP2B	Chmp2b	neither	6562.0	2604.0	47.212165097755246	81.72563886548723	0.0057626781434088	0.0733916650238648	0.0032017913820134	0.0015984727734414	0.0009990009990009	0.0009990009990009	both	both	True
1481	CHMP5	Chmp5	neither	6455.0	4575.0	48.07305495212809	67.88823364223533	0.0058671382074142	0.0569917529151799	0.0032017913820134	0.0015984727734414	0.0009990009990009	0.0009990009990009	both	both	True
1482	CHMP6	Chmp6	neither	10337.0	13108.0	16.839649207498592	7.982308340353833	0.0029281052241507	0.0087525383136211	0.0083018801832015	0.0015984727734414	0.0029970029970029	0.0009990009990009	both	both	True
1483	MEOX1	Meox1	neither					0.0020843742382966	0.002583979170408	0.0032017913820134	0.7962519067334932	0.0009990009990009	0.7822177822177823	neither	neither	False
1484	DDIT3	Ddit3	neither	11258.0	9673.0	9.429559900233324	32.097725358045494	0.0023963552802399	0.0216578899113186	0.0279572825698284	0.0015984727734414	0.0119880119880119	0.0009990009990009	both	both	True
1485	CHORDC1	Chordc1	neither	1645.0	2215.0	86.7728699010379	84.45661331086774	0.0165545972363632	0.076518305069904	0.0032017913820134	0.0015984727734414	0.0009990009990009	0.0009990009990009	both	both	True
1486	SLC6A8	Slc6a8	mouse	2047.0	182.0	83.53849867245957	98.72928952541422	0.0142693452196978	0.160222416542231	0.0032017913820134	0.0015984727734414	0.0009990009990009	0.0009990009990009	both	both	True
1487	CHP1	Chp1	neither	5871.0	1867.0	52.77174350309759	86.89974726200505	0.0064924326918369	0.0793503675306257	0.0032017913820134	0.0015984727734414	0.0009990009990009	0.0009990009990009	both	both	True
1488	MLXIP	Mlxip	neither	5011.0	3308.0	59.69104513637461	76.78320696433586	0.0074927990384852	0.0678247331003607	0.0032017913820134	0.0015984727734414	0.0009990009990009	0.0009990009990009	both	both	True
1489	MLXIPL	Mlxipl	neither					0.0008959829048276	0.0031793175054135	0.1604544516907062	0.0092008009078122	0.0879120879120879	0.0059940059940059	neither	neither	False
1490	CHRM1	Chrm1	neither					0.0006181250511234	0.0026590950383201	0.5786110995114211	0.5523617486807672	0.4325674325674326	0.5144855144855145	neither	neither	False
1491	CHRM2	Chrm2	neither					0.0010003889826611	0.0091588884980848	0.0983204624795424	0.0015984727734414	0.0499500499500499	0.0009990009990009	neither	neither	False
1492	CHRNA10	Chrna10	neither					0.000976521180787	0.002779391085526	0.0572230042244888	0.0681309411802873	0.0269730269730269	0.0479520479520479	neither	neither	False
1493	CHRNA4	Chrna4	neither					0.0006415342861663	0.0026615419137511	0.3301050474637751	0.484137789228713	0.2077922077922078	0.4435564435564436	neither	neither	False
1494	CHRNA9	Chrna9	neither					0.0007238074305349	0.006538163618065	0.0553250625193069	0.0015984727734414	0.0259740259740259	0.0009990009990009	neither	neither	False
1495	CHRNB2	Chrnb2	neither		10606.0		25.54759898904802	0.0007226349478538	0.0172459531297777	0.3661926226365254	0.0015984727734414	0.2377622377622377	0.0009990009990009	mouse	mouse	False
1496	CHRNB4	Chrnb4	neither	11519.0		7.329632311529489		0.0022351282209358	0.0026868398349245	0.0058330228002429	0.4055748334641979	0.0019980019980019	0.3656343656343656	human	human	False
1497	CHRNB3	Chrnb3	neither					0.0007201695539046	0.0026211319361688	0.2983317888725307	0.7898195861298839	0.1828171828171828	0.7752247752247752	neither	neither	False
1498	TMEM231	Tmem231	neither	12273.0	13291.0	1.2631748330517338	6.697556866048863	0.0017082158767307	0.0082761921403242	0.0496983600840384	0.0015984727734414	0.0229770229770229	0.0009990009990009	both	both	True
1499	NID2	Nid2	human	155.0	9651.0	98.760962265669	32.252176354956475	0.0645464605358525	0.02176706673443	0.0032017913820134	0.0015984727734414	0.0009990009990009	0.0009990009990009	both	both	True
1500	U2AF1	U2af1	neither		1977.0		86.12749227745016	0.0004588566921928	0.0784720096092708	0.7047814184706851	0.0015984727734414	0.5804195804195804	0.0009990009990009	both	both	True
1501	DDX55	Ddx55	neither	8538.0	5839.0	31.313862740365277	59.014321819713565	0.0040882391780099	0.0460251256319181	0.0032017913820134	0.0015984727734414	0.0009990009990009	0.0009990009990009	both	both	True
1502	SMO	Smo	neither	8315.0	3319.0	33.10805374527315	76.70598146588037	0.0042582274870985	0.0677421390251509	0.0151750260370549	0.0015984727734414	0.0059940059940059	0.0009990009990009	both	both	True
1503	RPL35	Rpl35	human	541.0	4083.0	95.65532223026791	71.34231957315362	0.0331115217257265	0.0613172213843637	0.0032017913820134	0.0015984727734414	0.0009990009990009	0.0009990009990009	both	both	True
1504	SDAD1	Sdad1	neither	6022.0	6379.0	51.556842867487326	55.223251895534965	0.0063293773560899	0.0415301343472607	0.0032017913820134	0.0015984727734414	0.0009990009990009	0.0009990009990009	both	both	True
1505	MED29	Med29	neither	9452.0	10798.0	23.96009333011505	24.19966301600674	0.0034620212520237	0.0165007645070158	0.0058330228002429	0.0015984727734414	0.0019980019980019	0.0009990009990009	both	both	True
1506	UTP25	Utp25	neither	8566.0	8347.0	31.08858315230509	41.40690817186184	0.0040655802004185	0.0288554101762408	0.0032017913820134	0.0015984727734414	0.0009990009990009	0.0009990009990009	both	both	True
1507	COPZ1	Copz1	neither	7999.0	4833.0	35.650494810523774	66.0769446784611	0.0045015354352775	0.0545552714780033	0.0058330228002429	0.0015984727734414	0.0019980019980019	0.0009990009990009	both	both	True
1508	HNF1B	Hnf1b	neither					0.0005904837421643	0.0027399145350811	0.7917428369993971	0.1802218970531033	0.6803196803196803	0.1388611388611388	neither	neither	False
1509	SMARCA5	Smarca5	neither	3990.0	2612.0	67.90570440099766	81.6694748666105	0.0090021040131058	0.0733337899844079	0.0032017913820134	0.0015984727734414	0.0009990009990009	0.0009990009990009	both	both	True
1510	SNRPD1	Snrpd1	neither	3318.0	4853.0	73.31241451444203	65.93653468126931	0.0103159396040051	0.054407191622827	0.0032017913820134	0.0015984727734414	0.0009990009990009	0.0009990009990009	both	both	True
1511	PPP1R10	Ppp1r10	neither	6405.0	4509.0	48.47533993080698	68.35158663296826	0.0059224287585943	0.0574415396301644	0.0032017913820134	0.0015984727734414	0.0009990009990009	0.0009990009990009	both	both	True
1512	POLE2	Pole2	neither	4676.0	6795.0	62.386354493523214	52.30272395394552	0.0079757622042888	0.0385461643700655	0.0032017913820134	0.0015984727734414	0.0009990009990009	0.0009990009990009	both	both	True
1513	TAF7	Taf7	neither	4919.0	13306.0	60.43124949714378	6.592249368155012	0.0076287770023946	0.008245642543857	0.0032017913820134	0.0015984727734414	0.0009990009990009	0.0009990009990009	both	both	True
1514	TAF7L	Taf7l	neither					0.0011144230330292	0.0033906275313435	0.1218295822574826	0.0092008009078122	0.0639360639360639	0.0059940059940059	neither	neither	False
1515	ATP6V1H	Atp6v1h	mouse	4829.0	1161.0	61.155362458765794	91.8562201628756	0.0077526478926204	0.0884287484782322	0.0032017913820134	0.0015984727734414	0.0009990009990009	0.0009990009990009	both	both	True
1516	UXS1	Uxs1	neither	3232.0	4421.0	74.00434467776972	68.96939062061219	0.0105205543077688	0.0583047328536427	0.0032017913820134	0.0015984727734414	0.0009990009990009	0.0009990009990009	both	both	True
1517	NODAL	Nodal	neither					0.0017467130083375	0.002965596379388	0.1051095699818056	0.0408367363946994	0.0539460539460539	0.0279720279720279	human	human	False
1518	ZCCHC7	Zcchc7	neither		2144.0		84.95506880089863	0.0036999745950216	0.0772184729807037	0.2375726205181147	0.0015984727734414	0.1388611388611388	0.0009990009990009	both	both	True
1519	CSNK1A1	Csnk1a1	neither	2556.0	8251.0	79.44323758950841	42.08087615838247	0.0122986843714008	0.0294145697634515	0.0032017913820134	0.0015984727734414	0.0009990009990009	0.0009990009990009	both	both	True
1520	SF3B4	Sf3b4	neither	9391.0	10232.0	24.450881004103305	28.17326593653468	0.0034969886142055	0.0189645044016386	0.0032017913820134	0.0015984727734414	0.0009990009990009	0.0009990009990009	both	both	True
1521	TERF2	Terf2	neither	5731.0	2479.0	53.89814144339851	82.60320134793598	0.0066728136798659	0.0745146234079907	0.0032017913820134	0.0015984727734414	0.0009990009990009	0.0009990009990009	both	both	True
1522	TTC27	Ttc27	neither	3535.0	3409.0	71.56649770697562	76.07413647851727	0.0098514106470837	0.0669636951776921	0.0032017913820134	0.0015984727734414	0.0009990009990009	0.0009990009990009	both	both	True
1523	RPL24	Rpl24	human	943.0	1519.0	92.4209510016896	89.34288121314238	0.0239434250858006	0.0830068441428095	0.0032017913820134	0.0015984727734414	0.0009990009990009	0.0009990009990009	both	both	True
1524	SNRPC	Snrpc	neither	10070.0	7484.0	18.9878509936439	47.46559955068801	0.0030893428681428	0.0340524968797419	0.0058330228002429	0.0015984727734414	0.0019980019980019	0.0009990009990009	both	both	True
1525	PHF5A	Phf5a	neither	11239.0	7155.0	9.582428192131308	49.77534400449312	0.0024086970967833	0.0362442791539945	0.0439742416704643	0.0015984727734414	0.0199800199800199	0.0009990009990009	both	both	True
1526	MCM7	Mcm7	neither	6753.0	7187.0	45.67543647920186	49.55068800898624	0.0055872115339576	0.0359990819145761	0.0032017913820134	0.0015984727734414	0.0009990009990009	0.0009990009990009	both	both	True
1527	DDX54	Ddx54	neither	9445.0	8020.0	24.016413227130094	43.70261162594777	0.0034662321852805	0.0307609217766406	0.0058330228002429	0.0015984727734414	0.0019980019980019	0.0009990009990009	both	both	True
1528	DDX19A	Ddx19a	neither	8417.0	6882.0	32.287392388768204	51.69194046616119	0.0041733321000543	0.037956387450649	0.0083018801832015	0.0015984727734414	0.0029970029970029	0.0009990009990009	both	both	True
1529	DDX19B	Ddx19b	neither	9201.0	8850.0	25.97956392308311	37.875596742488064	0.0036144234743191	0.0258945277948663	0.0237803627634133	0.0015984727734414	0.0099900099900099	0.0009990009990009	both	both	True
1530	INTS7	Ints7	neither		4840.0		66.02780117944398	0.0015438341987561	0.0544928000378925	0.3324755487556278	0.0015984727734414	0.2097902097902098	0.0009990009990009	both	both	True
1531	HDAC1	Hdac1	neither	6392.0	4191.0	48.5799340252635	70.5841055883179	0.0059403992272368	0.0601979392286251	0.0032017913820134	0.0015984727734414	0.0009990009990009	0.0009990009990009	both	both	True
1532	GPC4	Gpc4	neither	1774.0	5749.0	85.73497465604635	59.64616680707666	0.0157091053371987	0.046807058765478	0.0032017913820134	0.0015984727734414	0.0009990009990009	0.0009990009990009	both	both	True
1533	ODC1	Odc1	neither	4001.0	6070.0	67.81720170568832	57.39258635214828	0.0089886949900244	0.0440574401926683	0.0032017913820134	0.0015984727734414	0.0009990009990009	0.0009990009990009	both	both	True
1534	MAK16	Mak16	neither	8373.0	7830.0	32.64140317000563	45.03650659926986	0.0042106362887925	0.0317429492331158	0.0032017913820134	0.0015984727734414	0.0009990009990009	0.0009990009990009	both	both	True
1535	TSR2	Tsr2	neither		11222.0		21.222971075540578	0.0023094047737379	0.0150665491021086	0.0553250625193069	0.0015984727734414	0.0259740259740259	0.0009990009990009	both	both	True
1536	WNT5B	Wnt5b	neither	7308.0	4936.0	41.210073215866124	65.35383319292333	0.0050812385867979	0.0536674280449136	0.0083018801832015	0.0015984727734414	0.0029970029970029	0.0009990009990009	both	both	True
1537	VPS18	Vps18	neither	11525.0	9500.0	7.28135811408802	33.312271833754565	0.002232210190352	0.0225612748359391	0.0032017913820134	0.0015984727734414	0.0009990009990009	0.0009990009990009	both	both	True
1538	SLC25A5	Slc25a5	neither	4623.0	7408.0	62.81277657092284	47.99915754001685	0.0080387100345693	0.0344997739359143	0.0032017913820134	0.0015984727734414	0.0009990009990009	0.0009990009990009	both	both	True
1539	RPS5	Rps5	human	536.0	6560.0	95.6955507281358	53.95254142094917	0.0333544014648368	0.0402085087537311	0.0032017913820134	0.0015984727734414	0.0009990009990009	0.0009990009990009	both	both	True
1540	ATM	Atm	neither	1257.0	3524.0	89.89460133558613	75.26677899466442	0.0197324127546325	0.0660345109601299	0.0032017913820134	0.0015984727734414	0.0009990009990009	0.0009990009990009	both	both	True
1541	SLIT1	Slit1	neither					0.000767111348167	0.0082671612995004	0.4902055838449335	0.0015984727734414	0.3496503496503496	0.0009990009990009	human	human	False
1542	ALK	Alk	neither		11683.0		17.98652064026959	0.0012062677722852	0.0132447733300629	0.2078253678870731	0.0015984727734414	0.1188811188811188	0.0009990009990009	both	both	True
1543	CHSY1	Chsy1	mouse	1318.0	540.0	89.40381366159788	96.215950575681	0.0191533146556879	0.1120898927619822	0.0032017913820134	0.0015984727734414	0.0009990009990009	0.0009990009990009	both	both	True
1544	CIC	Cic	neither	9763.0	5746.0	21.45788076273232	59.66722830665543	0.0032757272202967	0.0468506249947797	0.0151750260370549	0.0015984727734414	0.0059940059940059	0.0009990009990009	both	both	True
1545	IGF2R	Igf2r	mouse	2205.0	1375.0	82.26727813983426	90.35383319292332	0.0136219467490317	0.0845759528015772	0.0032017913820134	0.0015984727734414	0.0009990009990009	0.0009990009990009	both	both	True
1546	SH3KBP1	Sh3kbp1	neither	3953.0	4255.0	68.20339528522005	70.13479359730412	0.0090679110884064	0.0597385672695383	0.0032017913820134	0.0015984727734414	0.0009990009990009	0.0009990009990009	both	both	True
1547	CDKN1A	Cdkn1a	neither	2649.0	6222.0	78.69498752916566	56.3254703734906	0.0120196590292092	0.0427406685639566	0.0032017913820134	0.0015984727734414	0.0009990009990009	0.0009990009990009	both	both	True
1548	RBM3	Rbm3	neither	2586.0	2258.0	79.20186660230108	84.15473181690535	0.0121949433178878	0.0762047441475091	0.0032017913820134	0.0015984727734414	0.0009990009990009	0.0009990009990009	both	both	True
1549	CIRBP	Cirbp	neither	1727.0	8375.0	86.11312253600451	41.21033417579332	0.015977297445529	0.0287145622827029	0.0032017913820134	0.0015984727734414	0.0009990009990009	0.0009990009990009	both	both	True
1550	UTP4	Utp4	neither	6110.0	6093.0	50.84882130501247	57.2311148553777	0.0062449052321593	0.0438045392893726	0.0032017913820134	0.0015984727734414	0.0009990009990009	0.0009990009990009	both	both	True
1551	GOLGA2	Golga2	neither	4451.0	2738.0	64.19663689757824	80.78489188430216	0.0083057700698616	0.0725061011347709	0.0032017913820134	0.0015984727734414	0.0009990009990009	0.0009990009990009	both	both	True
1552	CISH	Cish	neither	8516.0	11472.0	31.49086813098399	19.46784611064308	0.0041026890604582	0.0139977329124736	0.0032017913820134	0.0015984727734414	0.0009990009990009	0.0009990009990009	both	both	True
1553	CIT	Cit	neither		1459.0		89.76411120471778	0.0006921950665796	0.0835491978386024	0.4646322257332383	0.0015984727734414	0.3266733266733266	0.0009990009990009	mouse	mouse	False
1554	CIZ1	Ciz1	neither	6083.0	5176.0	51.06605519349907	63.66891322662174	0.0062726034292717	0.0515961161868256	0.0032017913820134	0.0015984727734414	0.0009990009990009	0.0009990009990009	both	both	True
1555	JUN	Jun	both	597.0	668.0	95.20476305414756	95.31732659365348	0.0314566085933738	0.1046208500971501	0.0032017913820134	0.0015984727734414	0.0009990009990009	0.0009990009990009	both	both	True
1556	CSNK2A2	Csnk2a2	neither	4540.0	1785.0	63.48056963552981	87.47542825049143	0.0081777230369193	0.0800960245097175	0.0032017913820134	0.0015984727734414	0.0009990009990009	0.0009990009990009	both	both	True
1557	CSNK2B	Csnk2b	neither	4228.0	7748.0	65.99082790248613	45.612187587756246	0.0086562565575958	0.0322592156296217	0.0032017913820134	0.0015984727734414	0.0009990009990009	0.0009990009990009	both	both	True
1558	TBCB	Tbcb	neither	7288.0	6915.0	41.37098720733768	51.46026397079472	0.0051026062596091	0.0377301184649103	0.0032017913820134	0.0015984727734414	0.0009990009990009	0.0009990009990009	both	both	True
1559	PLEKHO1	Plekho1	mouse	2844.0	1288.0	77.12607611231796	90.96461668070766	0.0114693409312636	0.0859056419147603	0.0032017913820134	0.0015984727734414	0.0009990009990009	0.0009990009990009	both	both	True
1560	KIT	Kit	neither		6629.0		53.46812693063746	0.0029125155357705	0.0397965698534688	0.0032017913820134	0.0015984727734414	0.0009990009990009	0.0009990009990009	mouse	mouse	False
1561	CKMT2	Ckmt2	neither	4615.0		62.877142167511465		0.0080510936677784	0.0030666107828721	0.0032017913820134	0.0422379892220302	0.0009990009990009	0.0289710289710289	human	human	False
1562	CLDN10	Cldn10	neither	10508.0	6578.0	15.463834580416766	53.82617242347655	0.0028293009347648	0.0401092190872445	0.0032017913820134	0.0015984727734414	0.0009990009990009	0.0009990009990009	both	both	True
1563	CLDN6	Cldn6	neither					0.0006027192334814	0.0027398580009454	0.6902838617548869	0.1096495521990609	0.5654345654345654	0.0799200799200799	neither	neither	False
1564	CLCN2	Clcn2	neither		6788.0		52.35186745296265	0.0018204530014627	0.0386297678091016	0.0790819334454686	0.0015984727734414	0.0389610389610389	0.0009990009990009	both	both	True
1565	CLCN5	Clcn5	neither		1509.0		89.41308621173827	0.0021155732432596	0.0830653327023487	0.2048337201112755	0.0015984727734414	0.1168831168831168	0.0009990009990009	both	both	True
1566	CLDN11	Cldn11	neither					0.0015656799500269	0.0026744973390327	0.0083018801832015	0.4804962215524395	0.0029970029970029	0.4395604395604395	neither	neither	False
1567	TMEM47	Tmem47	neither	6185.0	9945.0	50.245393836994126	30.18814939623701	0.0061556799768835	0.0203314532524065	0.0032017913820134	0.0015984727734414	0.0009990009990009	0.0009990009990009	both	both	True
1568	CLDN15	Cldn15	neither					0.0010327808377188	0.005730919967156	0.2970703354515624	0.0015984727734414	0.1818181818181818	0.0009990009990009	human	human	False
1569	CLDN8	Cldn8	neither					0.000581644584966	0.0027002932136062	0.9224757681343048	0.201132911911994	0.8631368631368631	0.1608391608391608	neither	neither	False
1570	CLDN1	Cldn1	neither	8579.0	8622.0	30.983989057848586	39.47627071047459	0.0040575879998692	0.0271251873782816	0.0032017913820134	0.0015984727734414	0.0009990009990009	0.0009990009990009	both	both	True
1571	CLDN23	Cldn23	neither					0.0018036384797394	0.002720079129578	0.0032017913820134	0.2000786023080495	0.0009990009990009	0.1598401598401598	neither	neither	False
1572	CLDN5	Cldn5	neither					0.0006268075887627	0.0029916760585838	0.4646322257332383	0.0106867898191968	0.3266733266733266	0.0069930069930069	neither	neither	False
1573	CSTF3	Cstf3	neither	7814.0	2957.0	37.13894923163569	79.24740241505195	0.0046563091200075	0.0706965637369236	0.0360707753415298	0.0015984727734414	0.0159840159840159	0.0009990009990009	both	both	True
1574	CRLF1	Crlf1	neither					0.0013944029661048	0.0024248643951085	0.0195394547425492	0.9580346774516476	0.0079920079920079	0.956043956043956	neither	neither	False
1575	CRLF3	Crlf3	neither	2351.0	2176.0	81.09260600209188	84.73041280539174	0.013045676513796	0.0768804430999825	0.0032017913820134	0.0015984727734414	0.0009990009990009	0.0009990009990009	both	both	True
1576	CLIC5	Clic5	mouse		294.0		97.94299354114014	0.0004609365924819	0.1366717669258652	0.9933909535171288	0.0015984727734414	0.987012987012987	0.0009990009990009	mouse	mouse	False
1577	CLIC3	Clic3	neither					0.0006109366419407	0.0043363113698116	0.6425579352070336	0.0015984727734414	0.5074925074925075	0.0009990009990009	neither	neither	False
1578	PDLIM1	Pdlim1	neither	2911.0	6047.0	76.58701424088824	57.55405784891884	0.0112791333925563	0.044269714286711	0.0032017913820134	0.0015984727734414	0.0009990009990009	0.0009990009990009	both	both	True
1579	CLINT1	Clint1	mouse	4495.0	518.0	63.84262611634082	96.37040157259196	0.0082420388835555	0.1130771742510665	0.0032017913820134	0.0015984727734414	0.0009990009990009	0.0009990009990009	both	both	True
1580	CLIP1	Clip1	mouse	2261.0	1382.0	81.8167189637139	90.3046896939062	0.0133883158630028	0.0845183848952446	0.0032017913820134	0.0015984727734414	0.0009990009990009	0.0009990009990009	both	both	True
1581	CLOCK	Clock	neither	1965.0	3702.0	84.19824603749296	74.0171300196574	0.0146261466495953	0.0644173475271254	0.0032017913820134	0.0015984727734414	0.0009990009990009	0.0009990009990009	both	both	True
1582	CLK4	Clk4	neither	4900.0	1489.0	60.58411778904176	89.55349620893007	0.0076630112291224	0.0832427848276302	0.0032017913820134	0.0015984727734414	0.0009990009990009	0.0009990009990009	both	both	True
1583	CLMN	Clmn	human	842.0	8135.0	93.23356665862096	42.89525414209492	0.0257790258330246	0.0301562375978694	0.0032017913820134	0.0015984727734414	0.0009990009990009	0.0009990009990009	both	both	True
1584	TPP1	Tpp1	neither	4477.0	4012.0	63.98744870866522	71.84077506318451	0.0082684432738131	0.0619045891358078	0.0032017913820134	0.0015984727734414	0.0009990009990009	0.0009990009990009	both	both	True
1585	CLN6	Cln6	neither		11287.0		20.76663858466723	0.0020444997336881	0.0147264411192553	0.06088010078035	0.0015984727734414	0.0289710289710289	0.0009990009990009	both	both	True
1586	NPAS2	Npas2	human	976.0	4260.0	92.15544291576153	70.09969109800618	0.0235862913312137	0.0597183740270703	0.0032017913820134	0.0015984727734414	0.0009990009990009	0.0009990009990009	both	both	True
1587	TXNDC17	Txndc17	neither	5787.0	3789.0	53.447582267278136	73.40634653187307	0.0066004648268975	0.0637495399665677	0.0032017913820134	0.0015984727734414	0.0009990009990009	0.0009990009990009	both	both	True
1588	CLPX	Clpx	neither	4332.0	2089.0	65.15407514683402	85.34119629317607	0.0085059199225792	0.0777125200057682	0.0032017913820134	0.0015984727734414	0.0009990009990009	0.0009990009990009	both	both	True
1589	SOX10	Sox10	neither					0.0015053621443892	0.002759640394615	0.1185654978758426	0.0077033124243423	0.0619380619380619	0.0049950049950049	human	human	False
1590	CLSTN2	Clstn2	human	1231.0	5668.0	90.10378952449916	60.21482729570346	0.0199671032510102	0.0475425474063968	0.0032017913820134	0.0015984727734414	0.0009990009990009	0.0009990009990009	both	both	True
1591	CACNA1C	Cacna1c	both	447.0	72.0	96.41161799018424	99.50154450996912	0.0366067730297858	0.2101858227252737	0.0032017913820134	0.0015984727734414	0.0009990009990009	0.0009990009990009	both	both	True
1592	MAF	Maf	neither	1973.0	2821.0	84.13388044090433	80.2021903959562	0.0145924258029972	0.0717047920684721	0.0032017913820134	0.0015984727734414	0.0009990009990009	0.0009990009990009	both	both	True
1593	CMAS	Cmas	neither		6120.0		57.04156135916877	0.0020247148639447	0.0435561059495175	0.152472415677429	0.0015984727734414	0.0829170829170829	0.0009990009990009	both	both	True
1594	MET	Met	neither					0.0006650365639178	0.0059553650440501	0.2138102274704168	0.0015984727734414	0.1228771228771228	0.0009990009990009	neither	neither	False
1595	MYL7	Myl7	neither					0.0005736486223986	0.0026409284202807	0.9177845439234682	0.6362327866996058	0.8551448551448552	0.6093906093906094	neither	neither	False
1596	MPL	Mpl	neither					0.0006925751449518	0.0030519745495027	0.3324755487556278	0.0436590436590435	0.2097902097902098	0.0299700299700299	neither	neither	False
1597	SBF2	Sbf2	neither	1592.0	3044.0	87.19929197843751	78.63661892726762	0.0169193421829803	0.0699032884902841	0.0032017913820134	0.0015984727734414	0.0009990009990009	0.0009990009990009	both	both	True
1598	XIRP1	Xirp1	neither					0.0005808967461973	0.002809736148688	0.9047874999786708	0.0547920374398522	0.8381618381618382	0.0379620379620379	neither	neither	False
1599	CMYA5	Cmya5	neither	8737.0	13048.0	29.712768525223265	8.403538331929234	0.0039340870438295	0.0089333112331329	0.0083018801832015	0.0015984727734414	0.0029970029970029	0.0009990009990009	both	both	True
1600	MYB	Myb	neither					0.0011967187685456	0.0027808803231398	0.0032017913820134	0.138966520825704	0.0009990009990009	0.1028971028971029	neither	neither	False
1601	MYC	Myc	neither	9270.0	10461.0	25.42441065250624	26.56557146868857	0.0035752697141975	0.0178929219652717	0.0032017913820134	0.0015984727734414	0.0009990009990009	0.0009990009990009	both	both	True
1602	CNGA1	Cnga1	neither	12403.0		0.2172338884866039		0.0015094857464921	0.0042231216471332	0.0380768092597808	0.0015984727734414	0.0169830169830169	0.0009990009990009	human	human	False
1603	CNGA3	Cnga3	neither					0.0005957891664836	0.0027794227882846	0.8317348682371837	0.0077033124243423	0.7432567432567433	0.0049950049950049	neither	neither	False
1604	CNGB3	Cngb3	neither	9792.0		21.22455547509856		0.0032585073307707	0.0027916340485888	0.0032017913820134	0.1913392297917171	0.0009990009990009	0.1508491508491508	human	human	False
1605	EML1	Eml1	human	903.0	8006.0	92.74277898463272	43.80089862398203	0.0245294007196974	0.0308517881652894	0.0032017913820134	0.0015984727734414	0.0009990009990009	0.0009990009990009	both	both	True
1606	CNIH1	Cnih1	neither	2432.0	7197.0	80.44090433663207	49.48048301039034	0.0127292685148883	0.0359195020755995	0.0032017913820134	0.0015984727734414	0.0009990009990009	0.0009990009990009	both	both	True
1607	PLK3	Plk3	human	942.0	6241.0	92.42899670126316	56.19208087615838	0.0239643865488392	0.0426188529698248	0.0032017913820134	0.0015984727734414	0.0009990009990009	0.0009990009990009	both	both	True
1608	CNKSR2	Cnksr2	neither	1433.0		88.47855821063642		0.0180563845519277	0.0028008981685847	0.0032017913820134	0.2676535252427316	0.0009990009990009	0.2237762237762237	human	human	False
1609	CNN3	Cnn3	neither	1881.0	1449.0	84.8740848016735	89.83431620331368	0.0150620151224765	0.0836807493712523	0.0032017913820134	0.0015984727734414	0.0009990009990009	0.0009990009990009	both	both	True
1610	CNNM2	Cnnm2	neither	4049.0	4043.0	67.43100812615657	71.62313956753721	0.0089036146386969	0.061682170928162	0.0032017913820134	0.0015984727734414	0.0009990009990009	0.0009990009990009	both	both	True
1611	BLOC1S4	Bloc1s4	neither	7937.0	10589.0	36.1493281840856	25.66694748666105	0.0045506729941995	0.0173021626933451	0.0032017913820134	0.0015984727734414	0.0009990009990009	0.0009990009990009	both	both	True
1612	CNOT3	Cnot3	neither	10634.0	2516.0	14.45007643414595	82.34344285313114	0.0027655217811366	0.0741435533784535	0.0360707753415298	0.0015984727734414	0.0159840159840159	0.0009990009990009	both	both	True
1613	CNOT6	Cnot6	neither	2471.0	1691.0	80.12712205326254	88.1353552372929	0.0125663739736441	0.0811461951596403	0.0032017913820134	0.0015984727734414	0.0009990009990009	0.0009990009990009	both	both	True
1614	NPPC	Nppc	neither					0.0005855811342153	0.004268575250783	0.7874634590501749	0.0015984727734414	0.6753246753246753	0.0009990009990009	neither	neither	False
1615	CNP	Cnp	neither	10358.0	6236.0	16.670689516453454	56.227183375456335	0.0029153940801496	0.0426533514374614	0.0151750260370549	0.0015984727734414	0.0059940059940059	0.0009990009990009	both	both	True
1616	CNRIP1	Cnrip1	neither		7982.0		43.96939062061219	0.0020650043753831	0.0309814802200274	0.1666005257841992	0.0015984727734414	0.0919080919080919	0.0009990009990009	both	both	True
1617	CNST	Cnst	neither	2897.0	9494.0	76.69965403491834	33.35439483291211	0.0113092175815427	0.0225948107633544	0.0032017913820134	0.0015984727734414	0.0009990009990009	0.0009990009990009	both	both	True
1618	CNTN1	Cntn1	human	1223.0	8741.0	90.16815512108778	38.64083122718338	0.0200384015414054	0.0264215499745192	0.0032017913820134	0.0015984727734414	0.0009990009990009	0.0009990009990009	both	both	True
1619	CNTN3	Cntn3	neither					0.0037970413899687	0.0050219572157319	0.0032017913820134	0.0031490820425844	0.0009990009990009	0.0019980019980019	neither	neither	False
1620	CNTNAP2	Cntnap2	neither		11826.0		16.982589160348216	0.0004476430627659	0.0127306833665712	0.8154131661689862	0.0015984727734414	0.7172827172827173	0.0009990009990009	mouse	mouse	False
1621	CNTNAP4	Cntnap4	neither					0.0010734415546398	0.0026776126985537	0.0808898523712196	0.4593406593406594	0.0399600399600399	0.4175824175824176	neither	neither	False
1622	COBLL1	Cobll1	mouse	9731.0	99.0	21.715343149086813	99.31199101376018	0.0032929899084086	0.1954941949254949	0.0058330228002429	0.0015984727734414	0.0019980019980019	0.0009990009990009	both	both	True
1623	NELFB	Nelfb	neither	7823.0	7127.0	37.06653793547349	49.97191800056164	0.0046498478387377	0.0364490485107045	0.0032017913820134	0.0015984727734414	0.0009990009990009	0.0009990009990009	both	both	True
1624	EBF2	Ebf2	neither					0.0006469889389166	0.0029097262827152	0.4373063194937646	0.0351878149623614	0.3026973026973027	0.0239760239760239	neither	neither	False
1625	COL10A1	Col10a1	neither	6028.0	10417.0	51.50856867004586	26.87447346251053	0.0063184175351826	0.0181430169130076	0.0032017913820134	0.0015984727734414	0.0009990009990009	0.0009990009990009	both	both	True
1626	COL11A2	Col11a2	neither		14008.0		1.6638584667228304	0.0007714629584861	0.0062358704218534	0.3240022981393908	0.0015984727734414	0.2027972027972027	0.0009990009990009	mouse	mouse	False
1627	COL5A3	Col5a3	neither	6736.0	3920.0	45.81221337195269	72.48666105026678	0.0056094278518565	0.0626984225818789	0.0032017913820134	0.0015984727734414	0.0009990009990009	0.0009990009990009	both	both	True
1628	COL11A1	Col11a1	mouse		202.0		98.5888795282224	0.0012618468739575	0.1552458864972261	0.0173841287305732	0.0015984727734414	0.0069930069930069	0.0009990009990009	mouse	mouse	False
1629	COL12A1	Col12a1	human	48.0	2168.0	99.62185212004184	84.78657680426846	0.1045730326834681	0.0769619147669515	0.0032017913820134	0.0015984727734414	0.0009990009990009	0.0009990009990009	both	both	True
1630	COL17A1	Col17a1	neither					0.0007287264082749	0.005263531670924	0.3960944715661695	0.0015984727734414	0.2657342657342657	0.0009990009990009	neither	neither	False
1631	COL28A1	Col28a1	neither	4462.0		64.10813420226889		0.0082824707131334	0.0043131383387298	0.0032017913820134	0.0015984727734414	0.0009990009990009	0.0009990009990009	human	human	False
1632	COL2A1	Col2a1	neither					0.0005713408268602	0.002739840388629	0.9040951490427354	0.1811868850276771	0.8371628371628371	0.1398601398601398	neither	neither	False
1633	CERT1	Cert1	neither	1481.0	1456.0	88.09236463110467	89.78517270429654	0.017690274869174	0.0835942637599056	0.0032017913820134	0.0015984727734414	0.0009990009990009	0.0009990009990009	both	both	True
1634	COL5A2	Col5a2	mouse	2562.0	675.0	79.39496339206694	95.26818309463634	0.0122740309875624	0.1042707357632801	0.0032017913820134	0.0015984727734414	0.0009990009990009	0.0009990009990009	both	both	True
1635	COL6A5	Col6a5	neither		13941.0		2.134231957315361	0.0006227274288533	0.0064648847803239	0.53613073034027	0.0015984727734414	0.3916083916083916	0.0009990009990009	mouse	mouse	False
1636	COL6A6	Col6a6	neither	5765.0	14237.0	53.624587657896846	0.05616399887672	0.0066365720956327	0.0041483817119674	0.0032017913820134	0.0366041398236306	0.0009990009990009	0.0249750249750249	both	both	True
1637	COL7A1	Col7a1	human	64.0	10269.0	99.4931209268646	27.91350744172985	0.0955077773751007	0.0188322349721263	0.0032017913820134	0.0015984727734414	0.0009990009990009	0.0009990009990009	both	both	True
1638	COL8A1	Col8a1	human	1009.0	13379.0	91.88993482983344	6.079752878404943	0.0230107228726215	0.0080703600455043	0.0032017913820134	0.0015984727734414	0.0009990009990009	0.0009990009990009	both	both	True
1639	BAAT	Baat	neither					0.0006521403584263	0.0056802500822635	0.4442278394198524	0.0015984727734414	0.3086913086913087	0.0009990009990009	neither	neither	False
1640	COL22A1	Col22a1	mouse	5925.0	686.0	52.33727572612439	95.19095759618084	0.0064259003142372	0.1034312726556352	0.0032017913820134	0.0015984727734414	0.0009990009990009	0.0009990009990009	both	both	True
1641	COLGALT1	Colgalt1	neither	6504.0	5684.0	47.67881567302277	60.10249929795002	0.0058194782083873	0.0473856640226704	0.0032017913820134	0.0015984727734414	0.0009990009990009	0.0009990009990009	both	both	True
1642	COLGALT2	Colgalt2	neither		12865.0		9.688289806234204	0.0005401355028631	0.0094756672014506	0.6768049144715687	0.0015984727734414	0.5514485514485514	0.0009990009990009	mouse	mouse	False
1643	SFTPD	Sftpd	neither	11876.0		4.457317563762169		0.0020217210700201	0.0026459328928174	0.0129501297062039	0.5832176155524698	0.0049950049950049	0.5454545454545454	human	human	False
1644	GLDN	Gldn	neither					0.0046164762303815	0.002792708565353	0.0032017913820134	0.1820871952299426	0.0009990009990009	0.1408591408591408	neither	neither	False
1645	C1QL4	C1ql4	neither					0.0006032441127864	0.0026607108139503	0.8089038242110165	0.6291123340112453	0.7042957042957043	0.6003996003996004	neither	neither	False
1646	CLEC14A	Clec14a	neither					0.0005448419404892	0.0041307273317882	0.9451334072565386	0.0015984727734414	0.908091908091908	0.0009990009990009	neither	neither	False
1647	OGT	Ogt	mouse	2771.0	343.0	77.71341218118916	97.59898904802024	0.0116435342767422	0.1299151452393196	0.0032017913820134	0.0015984727734414	0.0009990009990009	0.0009990009990009	both	both	True
1648	RCOR1	Rcor1	neither	4171.0	2216.0	66.44943277818007	84.44959281100815	0.0087329365486072	0.0765009354411332	0.0032017913820134	0.0015984727734414	0.0009990009990009	0.0009990009990009	both	both	True
1649	CORO2A	Coro2a	neither					0.0029307941528504	0.0089060860718583	0.0032017913820134	0.0015984727734414	0.0009990009990009	0.0009990009990009	neither	neither	False
1650	CORO2B	Coro2b	neither	1271.0	4769.0	89.78196154155604	66.52625666947488	0.0196251184042577	0.0552286285444971	0.0032017913820134	0.0015984727734414	0.0009990009990009	0.0009990009990009	both	both	True
1651	CORT	Cort	neither					0.0006012338174047	0.0027409548853589	0.6432032999139731	0.2470449294673815	0.5084915084915085	0.2047952047952048	neither	neither	False
1652	KIF7	Kif7	neither	8255.0	11371.0	33.590795719687826	20.17691659646167	0.0043011344128631	0.0143585565549591	0.0032017913820134	0.0015984727734414	0.0009990009990009	0.0009990009990009	both	both	True
1653	NR2F6	Nr2f6	neither	7659.0	9163.0	38.38603266554027	35.678180286436394	0.0047900784616496	0.0241756840319518	0.0032017913820134	0.0015984727734414	0.0009990009990009	0.0009990009990009	both	both	True
1654	NR2F1	Nr2f1	neither	1703.0	11964.0	86.30621932577037	16.013760179724795	0.016113992557992	0.012271118566103	0.0032017913820134	0.0015984727734414	0.0009990009990009	0.0009990009990009	both	both	True
1655	NR2F2	Nr2f2	human	653.0	3639.0	94.7542038780272	74.45942151081158	0.0300069062642283	0.0650227858156773	0.0032017913820134	0.0015984727734414	0.0009990009990009	0.0009990009990009	both	both	True
1656	PTGS1	Ptgs1	neither		6338.0		55.51109238977815	0.0106294228325576	0.0418635840260344	0.0032017913820134	0.0015984727734414	0.0009990009990009	0.0009990009990009	mouse	mouse	False
1657	PTGS2	Ptgs2	neither		8324.0		41.5683796686324	0.0005524663936125	0.029003503910518	0.9427124643598392	0.0015984727734414	0.8971028971028971	0.0009990009990009	mouse	mouse	False
1658	COX4I1	Cox4i1	human	1148.0	2434.0	90.77158258910612	82.91912384161752	0.0210309303068718	0.0748561222139496	0.0032017913820134	0.0015984727734414	0.0009990009990009	0.0009990009990009	both	both	True
1659	COX4I2	Cox4i2	neither		12513.0		12.159505756809883	0.0005885521140853	0.0104840426895247	0.8201578890450957	0.0015984727734414	0.7252747252747253	0.0009990009990009	mouse	mouse	False
1660	EMC8	Emc8	neither	6123.0	7750.0	50.74422721055596	45.59814658803707	0.0062336146002126	0.0322311576988803	0.0032017913820134	0.0015984727734414	0.0009990009990009	0.0009990009990009	both	both	True
1661	COX5B	Cox5b	neither	3941.0	5513.0	68.29994368010298	61.303004773939904	0.0090822640234173	0.0488066730010023	0.0032017913820134	0.0015984727734414	0.0009990009990009	0.0009990009990009	both	both	True
1662	COX7A2L	Cox7a2l	neither	4342.0	1583.0	65.07361815109823	88.8935692221286	0.0084860770871433	0.082319615817181	0.0032017913820134	0.0015984727734414	0.0009990009990009	0.0009990009990009	both	both	True
1663	COX8A	Cox8a	mouse	3503.0	543.0	71.82396009333011	96.1948890761022	0.0099211223861117	0.1118736506549047	0.0032017913820134	0.0015984727734414	0.0009990009990009	0.0009990009990009	both	both	True
1664	CPD	Cpd	neither	5759.0	3326.0	53.67286185533832	76.65683796686325	0.0066412076608641	0.0676606398805321	0.0032017913820134	0.0015984727734414	0.0009990009990009	0.0009990009990009	both	both	True
1665	CADPS2	Cadps2	neither	2960.0	12215.0	76.19277496178293	14.251614714967706	0.0111628382150468	0.0113907740834846	0.0032017913820134	0.0015984727734414	0.0009990009990009	0.0009990009990009	both	both	True
1666	CPEB4	Cpeb4	human	314.0	2025.0	97.48169603347012	85.79050828418984	0.0455918344361587	0.0781237953150189	0.0032017913820134	0.0015984727734414	0.0009990009990009	0.0009990009990009	both	both	True
1667	NRN1	Nrn1	neither		10110.0		29.029766919404658	0.0005996396990834	0.0196127171944933	0.7500321414090134	0.0015984727734414	0.6293706293706294	0.0009990009990009	mouse	mouse	False
1668	PTGES3	Ptges3	mouse	3758.0	410.0	69.77230670206774	97.1286155574277	0.0094441175278676	0.1232981548686833	0.0032017913820134	0.0015984727734414	0.0009990009990009	0.0009990009990009	both	both	True
1669	PPP1R14A	Ppp1r14a	neither	8107.0		34.78155925657736		0.0044160207886445	0.0035086916698217	0.0032017913820134	0.0668384014042158	0.0009990009990009	0.0469530469530469	human	human	False
1670	PLA2G4A	Pla2g4a	neither		1644.0		88.46531873069362	0.0008803992351003	0.0815907145666763	0.3900435867536621	0.0015984727734414	0.2597402597402597	0.0009990009990009	both	both	True
1671	CPLX2	Cplx2	neither					0.0014197019699511	0.0031745057607897	0.0216627946833223	0.1032907447557813	0.0089910089910089	0.0749250749250749	neither	neither	False
1672	CPLX3	Cplx3	neither					0.0006032441127864	0.0058228788625624	0.803293732211682	0.0015984727734414	0.6953046953046953	0.0009990009990009	neither	neither	False
1673	CPNE1	Cpne1	neither	7106.0	2743.0	42.83530452972887	80.7497893850042	0.0052866851451769	0.0724538003417509	0.0173841287305732	0.0015984727734414	0.0069930069930069	0.0009990009990009	both	both	True
1674	CPNE4	Cpne4	neither		9171.0		35.622016287559674	0.0004859631724256	0.02415465697959	0.766614927623657	0.0015984727734414	0.6493506493506493	0.0009990009990009	mouse	mouse	False
1675	CPNE5	Cpne5	neither		11243.0		21.07554057848919	0.000747693924696	0.0149492027926514	0.3424658981384183	0.0015984727734414	0.2177822177822178	0.0009990009990009	mouse	mouse	False
1676	INTS11	Ints11	neither	9591.0	7229.0	22.84174108938772	49.25582701488346	0.0033769371989125	0.0356484680625677	0.0195394547425492	0.0015984727734414	0.0079920079920079	0.0009990009990009	both	both	True
1677	NUDT21	Nudt21	neither		5117.0		64.08312271833755	0.0031430744867211	0.0520524032584588	0.0861973537513895	0.0015984727734414	0.0429570429570429	0.0009990009990009	both	both	True
1678	CPS1	Cps1	neither					0.001285326272624	0.0027002861688079	0.0965390826168549	0.3549053800942969	0.0489510489510489	0.3136863136863136	human	human	False
1679	CPT1A	Cpt1a	neither	4432.0	3658.0	64.34950518947623	74.32603201347936	0.0083320764186514	0.0648867128806962	0.0032017913820134	0.0015984727734414	0.0009990009990009	0.0009990009990009	both	both	True
1680	CPT1B	Cpt1b	neither		13822.0		2.969671440606571	0.0010265597653771	0.0068390296281224	0.1051095699818056	0.0015984727734414	0.0539460539460539	0.0009990009990009	mouse	mouse	False
1681	CPT1C	Cpt1c	neither		7650.0		46.30019657399607	0.0011387814740713	0.0329380652599005	0.3614610664577729	0.0015984727734414	0.2337662337662337	0.0009990009990009	both	both	True
1682	FAM131B	Fam131b	neither	8141.0		34.508005471075705		0.0043903278549433	0.0026597752589779	0.0032017913820134	0.524908571252958	0.0009990009990009	0.4875124875124875	human	human	False
1683	CLCN1	Clcn1	neither					0.0007694665413663	0.0050948971269526	0.3085545070488237	0.0015984727734414	0.1908091908091908	0.0009990009990009	neither	neither	False
1684	RAF1	Raf1	neither	4237.0	1913.0	65.91841660632392	86.57680426846392	0.0086351600226977	0.079038383821318	0.0058330228002429	0.0015984727734414	0.0019980019980019	0.0009990009990009	both	both	True
1685	RLBP1	Rlbp1	neither					0.0010150724036014	0.0026607108139504	0.0129501297062039	0.6018825159357587	0.0049950049950049	0.5654345654345654	neither	neither	False
1686	CRAMP1	Cramp1	neither	2588.0	1993.0	79.18577520315392	86.0151642796967	0.0121841931475539	0.0783562160618172	0.0032017913820134	0.0015984727734414	0.0009990009990009	0.0009990009990009	both	both	True
1687	CRB2	Crb2	neither					0.0005492117483362	0.002574743795116	0.7275505345173123	0.7056201664797214	0.6043956043956044	0.6823176823176823	neither	neither	False
1688	RBP2	Rbp2	neither	7958.0		35.98036849304047		0.0045338332733579	0.0027596333498167	0.0032017913820134	0.07069764435449	0.0009990009990009	0.0499500499500499	human	human	False
1689	CREB1	Creb1	neither	3137.0	3955.0	74.76868613725964	72.24094355518112	0.0107218654841063	0.0623979975626691	0.0032017913820134	0.0015984727734414	0.0009990009990009	0.0009990009990009	both	both	True
1690	CREB3L3	Creb3l3	neither		7789.0		45.324347093513055	0.0005495726278048	0.0319971237130793	0.7659583209227325	0.0015984727734414	0.6483516483516484	0.0009990009990009	mouse	mouse	False
1691	CREB3	Creb3	neither	9365.0	8785.0	24.660069193016334	38.33192923336141	0.0035102058704246	0.0262067535715753	0.0032017913820134	0.0015984727734414	0.0009990009990009	0.0009990009990009	both	both	True
1692	CREB5	Creb5	human	101.0	2954.0	99.1954300426422	79.26846391463073	0.0792756530894669	0.0707217041186143	0.0032017913820134	0.0015984727734414	0.0009990009990009	0.0009990009990009	both	both	True
1693	REL	Rel	neither	1369.0	6479.0	88.9934829833454	54.52120190957597	0.0185924739067697	0.0408211309791286	0.0032017913820134	0.0015984727734414	0.0009990009990009	0.0009990009990009	both	both	True
1694	RET	Ret	neither					0.0006194341424474	0.0027793276745612	0.6030133720148623	0.084939627220465	0.4555444555444555	0.0609390609390609	neither	neither	False
1695	IFNGR1	Ifngr1	neither	5083.0	8661.0	59.111754767077	39.202471215950574	0.0074090179541705	0.0268846810810365	0.0032017913820134	0.0015984727734414	0.0009990009990009	0.0009990009990009	both	both	True
1696	IFNAR2	Ifnar2	human	507.0	7151.0	95.92887601576956	49.80342600393148	0.0342698413115374	0.0362839914356183	0.0032017913820134	0.0015984727734414	0.0009990009990009	0.0009990009990009	both	both	True
1697	IL22RA1	Il22ra1	neither					0.0006077368373222	0.0027008814899335	0.6524397932164924	0.3540277728405275	0.5234765234765235	0.3126873126873127	neither	neither	False
1698	IFNLR1	Ifnlr1	neither		10083.0		29.21932041561359	0.0005638943135022	0.0197201160471707	0.8220195795412171	0.0015984727734414	0.7282717282717283	0.0009990009990009	mouse	mouse	False
1699	IL10RB	Il10rb	neither	4267.0	10909.0	65.67704561911658	23.420387531592247	0.0085872913448552	0.0161109894683946	0.0032017913820134	0.0015984727734414	0.0009990009990009	0.0009990009990009	both	both	True
1700	IFNAR1	Ifnar1	neither	2928.0	8039.0	76.45023734813742	43.56922212861556	0.0112465693303565	0.0306776204105141	0.0032017913820134	0.0015984727734414	0.0009990009990009	0.0009990009990009	both	both	True
1701	IFNGR2	Ifngr2	neither	3021.0	10332.0	75.70198728779467	27.471215950575683	0.0109974367275698	0.0184810164101818	0.0032017913820134	0.0015984727734414	0.0009990009990009	0.0009990009990009	both	both	True
1702	IL10RA	Il10ra	neither					0.0006591650201551	0.0028222467671585	0.4657507623642306	0.1562965168204821	0.3276723276723277	0.1168831168831168	neither	neither	False
1703	IL20RA	Il20ra	neither		13836.0		2.871384442572311	0.0006284863225929	0.0067697933172099	0.5548548730741641	0.0015984727734414	0.4095904095904096	0.0009990009990009	mouse	mouse	False
1704	CRHBP	Crhbp	neither					0.0006255690146474	0.0032280837254867	0.4280749085168975	0.0031490820425844	0.2947052947052947	0.0019980019980019	neither	neither	False
1705	CRISPLD1	Crispld1	neither		9347.0		34.38640831227183	0.0013074981444578	0.023295126444615	0.0129501297062039	0.0015984727734414	0.0049950049950049	0.0009990009990009	mouse	mouse	False
1706	CRMP1	Crmp1	neither	6075.0	13330.0	51.1304207900877	6.423757371524852	0.0062789413409167	0.0081993964387441	0.0129501297062039	0.0015984727734414	0.0049950049950049	0.0009990009990009	both	both	True
1707	DPYSL2	Dpysl2	human	251.0	6535.0	97.98857510660552	54.128053917438926	0.0511633756036937	0.0403722308903429	0.0032017913820134	0.0015984727734414	0.0009990009990009	0.0009990009990009	both	both	True
1708	DPYSL4	Dpysl4	neither	6362.0		48.82130501247083		0.0059717455165464	0.0045930639118204	0.0032017913820134	0.0015984727734414	0.0009990009990009	0.0009990009990009	human	human	False
1709	DPYSL3	Dpysl3	neither	8153.0	1518.0	34.411457076192775	89.34990171300197	0.0043781897378465	0.0830102121464206	0.0320393394420995	0.0015984727734414	0.0139860139860139	0.0009990009990009	both	both	True
1710	DPYSL5	Dpysl5	neither					0.0007944295048095	0.0029876360817051	0.1572181368383829	0.0209180907332856	0.0859140859140859	0.0139860139860139	neither	neither	False
1711	ROS1	Ros1	neither					0.0077303886321415	0.0026895526637239	0.0032017913820134	0.4602892619050607	0.0009990009990009	0.4185814185814185	neither	neither	False
1712	BMPER	Bmper	neither	6789.0	5580.0	45.385791294553066	60.83263128334737	0.0055574216840716	0.0482941812209074	0.0032017913820134	0.0015984727734414	0.0009990009990009	0.0009990009990009	both	both	True
1713	CRP	Crp	neither		12569.0		11.766357764672843	0.0005957966546038	0.0103300766012601	0.954466354943562	0.0015984727734414	0.9250749250749252	0.0009990009990009	mouse	mouse	False
1714	MED24	Med24	neither		7637.0		46.39146307217074	0.0031075824675075	0.0330655824065502	0.0515605321259029	0.0015984727734414	0.0239760239760239	0.0009990009990009	both	both	True
1715	MED14	Med14	neither	3204.0	4290.0	74.22962426582991	69.88907610221847	0.0105645342781883	0.0594767107962583	0.0032017913820134	0.0015984727734414	0.0009990009990009	0.0009990009990009	both	both	True
1716	MED23	Med23	neither	3590.0	3999.0	71.12398423042883	71.93204156135917	0.0097493417103717	0.0619833937983984	0.0032017913820134	0.0015984727734414	0.0009990009990009	0.0009990009990009	both	both	True
1717	MED27	Med27	neither	2009.0	3492.0	83.84423525625553	75.4914349901713	0.0144571185518542	0.066325941798365	0.0032017913820134	0.0015984727734414	0.0009990009990009	0.0009990009990009	both	both	True
1718	MED17	Med17	neither	3996.0	5809.0	67.8574302035562	59.22493681550126	0.0089926656106609	0.0462836779343616	0.0032017913820134	0.0015984727734414	0.0009990009990009	0.0009990009990009	both	both	True
1719	MED7	Med7	neither	11579.0	5419.0	6.846890337114813	61.96293176074137	0.0022012066704086	0.0495734906905673	0.0173841287305732	0.0015984727734414	0.0069930069930069	0.0009990009990009	both	both	True
1720	HAPLN1	Hapln1	neither					0.000650940649188	0.0032392519729153	0.3313237221494102	0.0180137676652869	0.2087912087912088	0.0119880119880119	neither	neither	False
1721	SEC23A	Sec23a	neither	2418.0	2191.0	80.55354413066216	84.62510530749789	0.0127679586864157	0.0767442451940749	0.0032017913820134	0.0015984727734414	0.0009990009990009	0.0009990009990009	both	both	True
1722	CRY1	Cry1	human	977.0	6448.0	92.14739721618794	54.73883740522325	0.0235301362364626	0.0410549325413733	0.0032017913820134	0.0015984727734414	0.0009990009990009	0.0009990009990009	both	both	True
1723	CRY2	Cry2	neither	10491.0	6055.0	15.600611473167591	57.497893850042125	0.002835754720992	0.0441697553911821	0.0320393394420995	0.0015984727734414	0.0139860139860139	0.0009990009990009	both	both	True
1724	CRYAB	Cryab	mouse		63.0		99.56472900870544	0.005243313303033	0.2162925335936676	0.0032017913820134	0.0015984727734414	0.0009990009990009	0.0009990009990009	mouse	mouse	False
1725	CRYBA1	Cryba1	neither		7717.0		45.82982308340354	0.0016038992193696	0.0324804026373111	0.0032017913820134	0.0015984727734414	0.0009990009990009	0.0009990009990009	mouse	mouse	False
1726	CRYGS	Crygs	neither					0.0014265248385987	0.00283499686061	0.1462289190766384	0.0628776743426424	0.0789210789210789	0.0439560439560439	human	human	False
1727	ERCC8	Ercc8	neither	8547.0	8045.0	31.241451444203072	43.527099129458016	0.0040801862608144	0.0306504729818839	0.0106811448007053	0.0015984727734414	0.0039960039960039	0.0009990009990009	both	both	True
1728	CCSAP	Ccsap	neither		12682.0		10.973041280539174	0.0006361424397687	0.0099816727735229	0.6263456709528349	0.0015984727734414	0.4815184815184815	0.0009990009990009	both	both	True
1729	ERCC6	Ercc6	neither	5702.0	3078.0	54.13146673103226	78.39792193204156	0.0067069769284933	0.069634702596625	0.0032017913820134	0.0015984727734414	0.0009990009990009	0.0009990009990009	both	both	True
1730	CSDC2	Csdc2	neither	8650.0	5928.0	30.412744388124548	58.38949733221005	0.0039914350152145	0.0452909997907038	0.0173841287305732	0.0015984727734414	0.0069930069930069	0.0009990009990009	both	both	True
1731	KCNIP3	Kcnip3	neither	11756.0	6015.0	5.42280151259152	57.77871384442573	0.0020982936973139	0.0446570388016267	0.0032017913820134	0.0015984727734414	0.0009990009990009	0.0009990009990009	both	both	True
1732	CSF1	Csf1	neither		8717.0		38.809323223813536	0.0008039155006174	0.0265223418073554	0.3661926226365254	0.0015984727734414	0.2377622377622377	0.0009990009990009	mouse	mouse	False
1733	CSF3	Csf3	neither					0.0006022246660537	0.0025836571609554	0.6874167150860223	0.7798028867997064	0.5624375624375625	0.7642357642357642	neither	neither	False
1734	CSGALNACT1	Csgalnact1	neither		5189.0		63.57764672844707	0.0010347210360331	0.051525278277005	0.1555892813698344	0.0015984727734414	0.0849150849150849	0.0009990009990009	mouse	mouse	False
1735	CSMD1	Csmd1	mouse	4425.0	208.0	64.40582508649128	98.54675652906488	0.0083454667583495	0.1526251314402102	0.0032017913820134	0.0015984727734414	0.0009990009990009	0.0009990009990009	both	both	True
1736	CSNK1D	Csnk1d	mouse	1902.0	1407.0	84.70512511062836	90.12917719741644	0.0149338940835956	0.084199589076138	0.0032017913820134	0.0015984727734414	0.0009990009990009	0.0009990009990009	both	both	True
1737	CSNK1G2	Csnk1g2	neither	2973.0	5689.0	76.08818086732641	60.06739679865206	0.0111291830089432	0.0473456231971094	0.0032017913820134	0.0015984727734414	0.0009990009990009	0.0009990009990009	both	both	True
1738	VCAN	Vcan	both	126.0	1093.0	98.99428755330275	92.33361415332772	0.0705446846318857	0.0898156375497971	0.0032017913820134	0.0015984727734414	0.0009990009990009	0.0009990009990009	both	both	True
1739	NCAN	Ncan	neither					0.0006397231067589	0.0026803452418706	0.5251227439394754	0.4877487347461871	0.3816183816183816	0.4475524475524475	neither	neither	False
1740	CSPG5	Cspg5	neither					0.0008573668111748	0.0046133245758053	0.0844040577161712	0.0015984727734414	0.0419580419580419	0.0009990009990009	neither	neither	False
1741	SMC3	Smc3	neither	7715.0	1575.0	37.93547348941991	88.94973322100533	0.0047260078365858	0.0824568425272387	0.0083018801832015	0.0015984727734414	0.0029970029970029	0.0009990009990009	both	both	True
1742	CASQ1	Casq1	neither		12035.0		15.515304689693906	0.0006908709496619	0.0120114766960863	0.1743756982217257	0.0015984727734414	0.0969030969030969	0.0009990009990009	mouse	mouse	False
1743	KAT14	Kat14	neither		5503.0		61.37320977253581	0.0012930757421469	0.0489106459074624	0.3313237221494102	0.0015984727734414	0.2087912087912088	0.0009990009990009	both	both	True
1744	CSRP3	Csrp3	neither					0.0009444880740965	0.0080934332581897	0.0340949551694495	0.0015984727734414	0.0149850149850149	0.0009990009990009	neither	neither	False
1745	CSTB	Cstb	mouse	4996.0	123.0	59.81173062997828	99.14349901713004	0.0075100071877034	0.1806343132966772	0.0032017913820134	0.0015984727734414	0.0009990009990009	0.0009990009990009	both	both	True
1746	CSTF2	Cstf2	neither	12134.0	8194.0	2.3815270737790653	42.481044650379104	0.0018160081603413	0.0297510678867407	0.0173841287305732	0.0015984727734414	0.0069930069930069	0.0009990009990009	both	both	True
1747	CTBP1	Ctbp1	neither	4106.0	6785.0	66.97240325046263	52.37292895254142	0.0088195500161694	0.0386681790075729	0.0032017913820134	0.0015984727734414	0.0009990009990009	0.0009990009990009	both	both	True
1748	CTBP2	Ctbp2	human	714.0	6439.0	94.26341620403896	54.80202190395956	0.028446456265823	0.0411308200101361	0.0032017913820134	0.0015984727734414	0.0009990009990009	0.0009990009990009	both	both	True
1749	CTDNEP1	Ctdnep1	neither	4060.0	8069.0	67.34250543084721	43.358607132827856	0.0088899437716327	0.0305546782360652	0.0032017913820134	0.0015984727734414	0.0009990009990009	0.0009990009990009	both	both	True
1750	CTDSPL2	Ctdspl2	neither	2325.0	1675.0	81.3017941910049	88.24768323504634	0.0131399727608605	0.0813107877699352	0.0032017913820134	0.0015984727734414	0.0009990009990009	0.0009990009990009	both	both	True
1751	CCN2	Ccn2	human	245.0	12194.0	98.036849304047	14.399045212019097	0.0521072897827266	0.011450443892444	0.0032017913820134	0.0015984727734414	0.0009990009990009	0.0009990009990009	both	both	True
1752	CTLA4	Ctla4	neither					0.0006106900733806	0.0026618922097877	0.6471914393674785	0.5007385159228976	0.5154845154845155	0.4625374625374625	neither	neither	False
1753	TNNC1	Tnnc1	neither		9189.0		35.49564729008706	0.0005957966546038	0.0240681302878833	0.9484651823508856	0.0015984727734414	0.916083916083916	0.0009990009990009	mouse	mouse	False
1754	CTNNB1	Ctnnb1	both	208.0	36.0	98.33454018826936	99.75428250491434	0.0556487514732122	0.2584850440782462	0.0032017913820134	0.0015984727734414	0.0009990009990009	0.0009990009990009	both	both	True
1755	CTNND2	Ctnnd2	human	381.0	13771.0	96.9426341620404	3.327716933445661	0.0401814151220765	0.0069729711183983	0.0032017913820134	0.0015984727734414	0.0009990009990009	0.0009990009990009	both	both	True
1756	ATP6V0D1	Atp6v0d1	neither	5820.0	2300.0	53.18207418135007	83.85987082280259	0.0065565546274026	0.0758899897357441	0.0032017913820134	0.0015984727734414	0.0009990009990009	0.0009990009990009	both	both	True
1757	CTPS2	Ctps2	neither	2220.0	5322.0	82.14659264623059	62.6439202471216	0.0135685800111011	0.0503632127574724	0.0032017913820134	0.0015984727734414	0.0009990009990009	0.0009990009990009	both	both	True
1758	CALCR	Calcr	neither					0.000755867705612	0.0026605804649111	0.0700376295808594	0.5168197129804808	0.0339660339660339	0.4795204795204795	neither	neither	False
1759	SLC31A1	Slc31a1	neither	8499.0	3642.0	31.62764502373481	74.4383600112328	0.0041133923347631	0.0649978574479104	0.0058330228002429	0.0015984727734414	0.0019980019980019	0.0009990009990009	both	both	True
1760	CTRL	Ctrl	neither					0.0003697478093005	0.0033176033971695	0.8814029443328044	0.0031490820425844	0.8071928071928072	0.0019980019980019	neither	neither	False
1761	CTSB	Ctsb	both	451.0	288.0	96.37943519188994	97.98511654029768	0.0363691401626224	0.1376760506418386	0.0032017913820134	0.0015984727734414	0.0009990009990009	0.0009990009990009	both	both	True
1762	CTSE	Ctse	neither					0.0005957951570154	0.0027303837201371	0.8634860298344066	0.303989227402794	0.7842157842157842	0.2577422577422577	neither	neither	False
1763	CTSS	Ctss	neither					0.0008588202228385	0.0031137138288293	0.1789262021427262	0.0295160630631769	0.0999000999000999	0.0199800199800199	neither	neither	False
1764	CTTNBP2NL	Cttnbp2nl	mouse	2497.0	1031.0	79.9179338643495	92.76888514462227	0.0124566522586366	0.0913482687974975	0.0032017913820134	0.0015984727734414	0.0009990009990009	0.0009990009990009	both	both	True
1765	ATP11B	Atp11b	neither	6933.0	2201.0	44.22721055595784	84.55490030890199	0.005424796690777	0.0766484215895895	0.0400977771041549	0.0015984727734414	0.0179820179820179	0.0009990009990009	both	both	True
1766	CENPW	Cenpw	neither	8725.0	8099.0	29.809316920106205	43.14799213704016	0.0039418649927942	0.0304031059476759	0.0032017913820134	0.0015984727734414	0.0009990009990009	0.0009990009990009	both	both	True
1767	CUL1	Cul1	neither	3196.0	2367.0	74.29398986241854	83.38949733221006	0.0105846103042299	0.0753134904227681	0.0032017913820134	0.0015984727734414	0.0009990009990009	0.0009990009990009	both	both	True
1768	CUL3	Cul3	human	1185.0	3923.0	90.47389170488374	72.46559955068801	0.0205092201519341	0.0626681831006821	0.0032017913820134	0.0015984727734414	0.0009990009990009	0.0009990009990009	both	both	True
1769	CUL5	Cul5	neither	6183.0	2376.0	50.26148523614128	83.32631283347375	0.0061605149535055	0.075226991423873	0.0195394547425492	0.0015984727734414	0.0079920079920079	0.0009990009990009	both	both	True
1770	PKD2	Pkd2	neither	4975.0	1880.0	59.98069032102341	86.80848076383039	0.0075470189946185	0.0792628144582647	0.0195394547425492	0.0015984727734414	0.0079920079920079	0.0009990009990009	both	both	True
1771	IFT57	Ift57	neither	8834.0	7746.0	28.93233566658621	45.626228587475424	0.0038646157101558	0.0322685141169316	0.0151750260370549	0.0015984727734414	0.0059940059940059	0.0009990009990009	both	both	True
1772	C12orf43	2210016L21Rik	neither		11713.0		17.775905644481888	0.0008149129830388	0.0131118057816255	0.5111688311688312	0.0015984727734414	0.3686313686313686	0.0009990009990009	both	both	True
1773	CUX1	Cux1	neither	1905.0	2293.0	84.68098801190763	83.90901432181971	0.0149193096379844	0.0759384380349255	0.0032017913820134	0.0015984727734414	0.0009990009990009	0.0009990009990009	both	both	True
1774	CUX2	Cux2	neither		12110.0		14.988767200224656	0.0004644174427256	0.0117047815557782	0.880039977316242	0.0015984727734414	0.8051948051948052	0.0009990009990009	mouse	mouse	False
1775	SOD1	Sod1	neither	7466.0	7521.0	39.9388526832408	47.20584105588318	0.004943909797709	0.033740605942286	0.0032017913820134	0.0015984727734414	0.0009990009990009	0.0009990009990009	both	both	True
1776	GJB5	Gjb5	neither		10805.0		24.15051951698961	0.0006181390291514	0.0164804122392976	0.3767561188114987	0.0015984727734414	0.2467532467532467	0.0009990009990009	mouse	mouse	False
1777	GJB6	Gjb6	neither					0.0005622815951961	0.0026805143422387	0.9988914927118716	0.3303445021236432	0.996003996003996	0.2857142857142857	neither	neither	False
1778	GJB2	Gjb2	neither					0.0007983002996796	0.0027199206011188	0.0032017913820134	0.291290712190567	0.0009990009990009	0.2457542457542457	neither	neither	False
1779	GJB4	Gjb4	neither		10764.0		24.4383600112328	0.0006106840828485	0.0166063480198763	0.6305238248567646	0.0015984727734414	0.4875124875124875	0.0009990009990009	mouse	mouse	False
1780	GJB3	Gjb3	neither		9571.0		32.81381634372367	0.0004840628230106	0.0221244963307611	0.997255281083664	0.0015984727734414	0.993006993006993	0.0009990009990009	mouse	mouse	False
1781	GJA4	Gja4	neither					0.0006032391207451	0.0070872370282801	0.6476292222409968	0.0015984727734414	0.5164835164835165	0.0009990009990009	neither	neither	False
1782	GJA1	Gja1	both	241.0	34.0	98.0690321023413	99.76832350463351	0.0525487326882361	0.2634246825577868	0.0032017913820134	0.0015984727734414	0.0009990009990009	0.0009990009990009	both	both	True
1783	GJA5	Gja5	neither					0.0005957966546038	0.0026079819005587	0.9427124643598392	0.7270940367107455	0.8971028971028971	0.7052947052947053	neither	neither	False
1784	GJA3	Gja3	neither					0.0005615859017137	0.0027398615232476	0.9430084277203994	0.0694295441940302	0.8981018981018981	0.0489510489510489	neither	neither	False
1785	GJD4	Gjd4	neither					0.0005436464754466	0.0027413453843189	0.9848744572761556	0.274165752780824	0.974025974025974	0.2297702297702297	neither	neither	False
1786	GJC2	Gjc2	neither					0.0007575167074349	0.0025708840307306	0.344898154085433	0.7504547544911583	0.2197802197802197	0.7312687312687313	neither	neither	False
1787	GJA10	Gja10	neither					0.0005550147078359	0.0027398509561454	0.9212991579031036	0.0797368484160544	0.8611388611388612	0.0569430569430569	neither	neither	False
1788	GJC1	Gjc1	human	998.0	3261.0	91.9784375251428	77.11317045773659	0.0231299443599048	0.0682160493727126	0.0032017913820134	0.0015984727734414	0.0009990009990009	0.0009990009990009	both	both	True
1789	CXCL11	Cxcl11	neither					0.0006181250511252	0.0029011405289416	0.5850571591996394	0.0031490820425844	0.4385614385614386	0.0019980019980019	neither	neither	False
1790	CXCL9	Cxcl9	neither					0.0006032426151999	0.0026409460325972	0.6409858601925409	0.745325218156486	0.5044955044955045	0.7252747252747253	neither	neither	False
1791	CXCL12	Cxcl12	human	1198.0	8336.0	90.36929761042722	41.48413367031733	0.0202953030564794	0.0289415616921631	0.0032017913820134	0.0015984727734414	0.0009990009990009	0.0009990009990009	both	both	True
1792	PPBP	Ppbp	neither					0.0005883417083007	0.0027200756072758	0.8948538345007574	0.1990407416547742	0.8251748251748252	0.1588411588411588	neither	neither	False
1793	ACKR3	Ackr3	neither		4503.0		68.3937096321258	0.0012427774650081	0.0575353535276077	0.1381971839309723	0.0015984727734414	0.0739260739260739	0.0009990009990009	both	both	True
1794	RADX	Radx	neither	12102.0	10008.0	2.6389894601335584	29.74585790508284	0.0018361131779005	0.0200597614199713	0.0459146607255289	0.0015984727734414	0.0209790209790209	0.0009990009990009	both	both	True
1795	CXXC5	Cxxc5	neither	4253.0	5760.0	65.78968541314667	59.56894130862117	0.0086055471486385	0.0467504179030648	0.0032017913820134	0.0015984727734414	0.0009990009990009	0.0009990009990009	both	both	True
1796	CYFIP1	Cyfip1	neither	3663.0	1974.0	70.53664816155765	86.14855377702892	0.0096176199454909	0.0784782450729801	0.0032017913820134	0.0015984727734414	0.0009990009990009	0.0009990009990009	both	both	True
1797	CYB561A3	Cyb561a3	neither	8609.0	5467.0	30.74261807064124	61.62594776748105	0.0040279817464956	0.0492448894209303	0.0032017913820134	0.0015984727734414	0.0009990009990009	0.0009990009990009	both	both	True
1798	CYCS	Cycs	neither	3439.0	6383.0	72.3388848660391	55.19516989609661	0.0100510824375188	0.041500748048614	0.0032017913820134	0.0015984727734414	0.0009990009990009	0.0009990009990009	both	both	True
1799	PPIA	Ppia	mouse	1346.0	417.0	89.17853407353769	97.07947205841056	0.0188184580199439	0.1223589219171228	0.0032017913820134	0.0015984727734414	0.0009990009990009	0.0009990009990009	both	both	True
1800	CYGB	Cygb	neither	8750.0		29.608174430766752		0.0039217430790376	0.0065774314210622	0.0032017913820134	0.0015984727734414	0.0009990009990009	0.0009990009990009	human	human	False
1801	CYLD	Cyld	mouse	5469.0	1293.0	56.00611473167592	90.92951418140971	0.0069605750022827	0.0858864736865818	0.0032017913820134	0.0015984727734414	0.0009990009990009	0.0009990009990009	both	both	True
1802	CYP17A1	Cyp17a1	neither					0.0005781088865458	0.002759180718331	0.7441540486727127	0.2892150554385299	0.6223776223776224	0.2437562437562437	neither	neither	False
1803	CYP24A1	Cyp24a1	neither					0.0012858046129942	0.0027596227822985	0.0032017913820134	0.0954424736792184	0.0009990009990009	0.0689310689310689	neither	neither	False
1804	CYP3A43	Cyp3a57	neither					0.0007821230127039	0.0026804791171777	0.274271827104595	0.367994717288379	0.1648351648351648	0.3276723276723277	neither	neither	False
1805	CYP46A1	Cyp46a1	neither	10926.0	12599.0	12.100732158661195	11.555742768885144	0.0026017220608984	0.0102135740617412	0.0032017913820134	0.0015984727734414	0.0009990009990009	0.0009990009990009	both	both	True
1806	CYP4F22	Cyp4f39	neither					0.0006777526115003	0.0027398509561472	0.4086440535063771	0.078431686401306	0.2777222777222777	0.0559440559440559	neither	neither	False
1807	CYP4F3	Cyp4f18	neither					0.0005452885877753	0.0032546676770975	0.9401413353901316	0.0745402014795526	0.8911088911088911	0.0529470529470529	neither	neither	False
1808	CYP4V2	Cyp4v3	neither	8598.0	9702.0	30.8311207659506	31.894130862117382	0.0040386245581935	0.0215401254418816	0.0032017913820134	0.0015984727734414	0.0009990009990009	0.0009990009990009	both	both	True
1809	CYP7A1	Cyp7a1	neither					0.0006557121704739	0.0027595910782783	0.2617901419782425	0.0797368484160544	0.1558441558441558	0.0569430569430569	neither	neither	False
1810	CYP7B1	Cyp7b1	neither	7280.0	5046.0	41.4353528039263	64.58157820836844	0.0051097146396366	0.052676423064947	0.0058330228002429	0.0015984727734414	0.0019980019980019	0.0009990009990009	both	both	True
1811	LDB3	Ldb3	neither					0.0008157955810019	0.0043868044016864	0.3932503257547662	0.0015984727734414	0.2627372627372627	0.0009990009990009	neither	neither	False
1812	CCN1	Ccn1	human	287.0	7622.0	97.69892992195672	46.49677057006459	0.0479240363276911	0.0331254666632914	0.0032017913820134	0.0015984727734414	0.0009990009990009	0.0009990009990009	both	both	True
1813	CYTH1	Cyth1	neither	2347.0	2074.0	81.1247888003862	85.44650379106993	0.0130630903338673	0.0778366434993866	0.0032017913820134	0.0015984727734414	0.0009990009990009	0.0009990009990009	both	both	True
1814	CYTH3	Cyth3	human	729.0	3525.0	94.14273071043527	75.25975849480483	0.0280938168641773	0.066030331349681	0.0032017913820134	0.0015984727734414	0.0009990009990009	0.0009990009990009	both	both	True
1815	SPECC1L	Specc1l	neither	1606.0	2236.0	87.08665218440743	84.30918281381634	0.0168359932907047	0.0763776758900003	0.0032017913820134	0.0015984727734414	0.0009990009990009	0.0009990009990009	both	both	True
1816	SNX1	Snx1	neither	4065.0	4058.0	67.30227693297932	71.51783206964336	0.00888295430207	0.061533145987366	0.0032017913820134	0.0015984727734414	0.0009990009990009	0.0009990009990009	both	both	True
1817	DIO3	Dio3	mouse		691.0		95.1558550968829	0.0016115921068518	0.1032654098047987	0.0083018801832015	0.0015984727734414	0.0029970029970029	0.0009990009990009	mouse	mouse	False
1818	CHST14	Chst14	neither	10694.0		13.967334459731273		0.0027364302099919	0.0054985332183057	0.0032017913820134	0.0015984727734414	0.0009990009990009	0.0009990009990009	human	human	False
1819	DAAM1	Daam1	neither	5610.0	1877.0	54.87167109180143	86.82954226340915	0.0068089396848867	0.0792711172456286	0.0173841287305732	0.0015984727734414	0.0069930069930069	0.0009990009990009	both	both	True
1820	DAB1	Dab1	neither	2534.0		79.62024298012712		0.0123483157381119	0.0033989484082546	0.0032017913820134	0.1211341108211842	0.0009990009990009	0.0889110889110889	human	human	False
1821	DAB2IP	Dab2ip	human	710.0	7056.0	94.29559900233323	50.470373490592536	0.0284809781896826	0.036920373860541	0.0032017913820134	0.0015984727734414	0.0009990009990009	0.0009990009990009	both	both	True
1822	FBXW4	Fbxw4	neither	1413.0	2949.0	88.63947220210797	79.30356641392868	0.0182387876637037	0.0707595084189529	0.0032017913820134	0.0015984727734414	0.0009990009990009	0.0009990009990009	both	both	True
1823	DACH2	Dach2	neither	10979.0	13468.0	11.674310081261568	5.454928390901432	0.0025715319628072	0.0078331542622844	0.0032017913820134	0.0015984727734414	0.0009990009990009	0.0009990009990009	both	both	True
1824	DACH1	Dach1	neither	1531.0	9720.0	87.69007965242578	31.76776186464476	0.0173213825405911	0.0214052641796727	0.0032017913820134	0.0015984727734414	0.0009990009990009	0.0009990009990009	both	both	True
1825	EXT2	Ext2	neither	5098.0	3943.0	58.99106927347333	72.3251895534962	0.0073794384368608	0.0625002898385558	0.0032017913820134	0.0015984727734414	0.0009990009990009	0.0009990009990009	both	both	True
1826	DACT2	Dact2	neither					0.0006032441127863	0.0033500492200938	0.8081518481518483	0.0151032631678877	0.7032967032967034	0.0099900099900099	neither	neither	False
1827	FGF10	Fgf10	neither	2719.0	14233.0	78.1317885590152	0.08424599831508	0.0117993784480567	0.0043530990341993	0.0032017913820134	0.0015984727734414	0.0009990009990009	0.0009990009990009	both	both	True
1828	DAG1	Dag1	mouse	8008.0	579.0	35.57808351436157	95.94215108115698	0.0044948054703941	0.1097192286758499	0.0032017913820134	0.0015984727734414	0.0009990009990009	0.0009990009990009	both	both	True
1829	TKFC	Tkfc	neither		8233.0		42.20724515585509	0.0015016812739274	0.0295049595471885	0.1068153969662398	0.0015984727734414	0.0549450549450549	0.0009990009990009	both	both	True
1830	HCST	Hcst	neither					0.0005734512848578	0.002739840388629	0.9621042592921388	0.1526524803158642	0.94005994005994	0.1138861138861138	neither	neither	False
1831	TYROBP	Tyrobp	neither					0.000588346201221	0.0026447069923427	0.9229731560649044	0.6018825159357587	0.8641358641358642	0.5654345654345654	neither	neither	False
1832	DAP	Dap	mouse	7062.0	930.0	43.189315310966286	93.47795563044087	0.0053188757664788	0.094088353315719	0.0083018801832015	0.0015984727734414	0.0029970029970029	0.0009990009990009	both	both	True
1833	DAPK2	Dapk2	human	734.0	9455.0	94.1025022125674	33.62819432743611	0.0279925435681724	0.0227699790528164	0.0032017913820134	0.0015984727734414	0.0009990009990009	0.0009990009990009	both	both	True
1834	DACT1	Dact1	human	436.0	9298.0	96.5001206854936	34.730412805391744	0.0370339859808694	0.0235505298428129	0.0032017913820134	0.0015984727734414	0.0009990009990009	0.0009990009990009	both	both	True
1835	ASB11	Asb11	neither					0.0005884968937942	0.0031652273777503	0.7329939034546773	0.0194704049844235	0.6103896103896104	0.0129870129870129	neither	neither	False
1836	SLC6A3	Slc6a3	neither					0.0003894009333774	0.0027200791295779	1.0	0.192235423351545	1.0	0.1518481518481518	neither	neither	False
1837	DIDO1	Dido1	neither	5333.0	1521.0	57.10032987368252	89.3288402134232	0.0071110465732129	0.0829927708047155	0.0032017913820134	0.0015984727734414	0.0009990009990009	0.0009990009990009	both	both	True
1838	FAM50A	Fam50a	neither	4686.0	6090.0	62.30589749778744	57.25217635495648	0.0079592628289422	0.0438567051110985	0.0032017913820134	0.0015984727734414	0.0009990009990009	0.0009990009990009	both	both	True
1839	EEF1G	Eef1g	both	601.0	809.0	95.17258025585323	94.32743611345128	0.0314412896662918	0.0980993768864708	0.0032017913820134	0.0015984727734414	0.0009990009990009	0.0009990009990009	both	both	True
1840	HSD17B4	Hsd17b4	neither	2775.0	4090.0	77.68122938289484	71.29317607413648	0.0116316217928984	0.0611570613357876	0.0032017913820134	0.0015984727734414	0.0009990009990009	0.0009990009990009	both	both	True
1841	GC	Gc	neither					0.000610677592941	0.0026408967162606	0.5817202263741866	0.594714260048174	0.4355644355644356	0.5574425574425574	neither	neither	False
1842	DBP	Dbp	neither	12041.0		3.129777134121812		0.0018934787858857	0.0043161127964345	0.0083018801832015	0.0015984727734414	0.0029970029970029	0.0009990009990009	human	human	False
1843	DCN	Dcn	human	307.0	2900.0	97.53801593048516	79.64757090704857	0.0458656246167201	0.0711220935860543	0.0032017913820134	0.0015984727734414	0.0009990009990009	0.0009990009990009	both	both	True
1844	DCLK1	Dclk1	mouse	7141.0	695.0	42.55370504465363	95.12777309744452	0.0052458099176109	0.1031762201895305	0.0032017913820134	0.0015984727734414	0.0009990009990009	0.0009990009990009	both	both	True
1845	DCHS1	Dchs1	neither	3993.0	10193.0	67.88156730227693	28.447065431058693	0.0089990134037538	0.019184553387191	0.0032017913820134	0.0015984727734414	0.0009990009990009	0.0009990009990009	both	both	True
1846	ECI1	Eci1	neither	6797.0	11117.0	45.32142569796444	21.960123560797527	0.0055493459654136	0.0153723419057707	0.0032017913820134	0.0015984727734414	0.0009990009990009	0.0009990009990009	both	both	True
1847	ASAP3	Asap3	neither	4612.0	10456.0	62.9012792662322	26.60067396798652	0.0080570262244008	0.0179174026449269	0.0032017913820134	0.0015984727734414	0.0009990009990009	0.0009990009990009	both	both	True
1848	ASAP2	Asap2	neither	5009.0	5597.0	59.70713653552176	60.71328278573434	0.0074952487424901	0.048133894469148	0.0173841287305732	0.0015984727734414	0.0069930069930069	0.0009990009990009	both	both	True
1849	DDHD1	Ddhd1	human	518.0	2309.0	95.84037332046022	83.79668632406627	0.0339176331500805	0.0758554810495995	0.0032017913820134	0.0015984727734414	0.0009990009990009	0.0009990009990009	both	both	True
1850	INTS6L	Ints6l	mouse	4700.0	1105.0	62.19325770375734	92.24936815501265	0.0079405960240115	0.0894423799304164	0.0032017913820134	0.0015984727734414	0.0009990009990009	0.0009990009990009	both	both	True
1851	INTS6	Ints6	neither	1613.0	3105.0	87.03033228739238	78.20836843583263	0.0167909611149728	0.0694703430362908	0.0032017913820134	0.0015984727734414	0.0009990009990009	0.0009990009990009	both	both	True
1852	DDX3Y	Ddx3y	neither					0.000559908390786	0.0029879982700858	0.953003267152551	0.0351878149623614	0.9230769230769232	0.0239760239760239	neither	neither	False
1853	DDX3X	Ddx3x	both	1225.0	1167.0	90.15206372194062	91.81409716371806	0.0200098722348811	0.088380184948249	0.0032017913820134	0.0015984727734414	0.0009990009990009	0.0009990009990009	both	both	True
1854	DDX39A	Ddx39a	neither	6032.0	7976.0	51.47638587175155	44.01151361976973	0.0063152180884622	0.0310047761008875	0.0032017913820134	0.0015984727734414	0.0009990009990009	0.0009990009990009	both	both	True
1855	PLCG1	Plcg1	neither	3327.0	5073.0	73.24000321827982	64.3920247121595	0.0102891476609139	0.0524342130029178	0.0032017913820134	0.0015984727734414	0.0009990009990009	0.0009990009990009	both	both	True
1856	ADAT2	Adat2	neither					0.0015278560495533	0.0034841613580106	0.1619270726502646	0.0366041398236306	0.0889110889110889	0.0249750249750249	human	human	False
1857	NUP93	Nup93	neither	5326.0	2474.0	57.15664977069756	82.63830384723391	0.0071175931937517	0.0745529126069657	0.0032017913820134	0.0015984727734414	0.0009990009990009	0.0009990009990009	both	both	True
1858	DDX51	Ddx51	neither		11404.0		19.9452401010952	0.0013366919007107	0.0142338669411923	0.2851587613109854	0.0015984727734414	0.1728271728271728	0.0009990009990009	both	both	True
1859	NOTCH1	Notch1	neither	1859.0	14196.0	85.05109019229222	0.3440044931199101	0.0151759737683752	0.0052353257069601	0.0032017913820134	0.0015984727734414	0.0009990009990009	0.0009990009990009	both	both	True
1860	TP63	Trp63	neither	12358.0		0.5792903692976104		0.0015948269158052	0.0040720958514079	0.0380768092597808	0.0015984727734414	0.0169830169830169	0.0009990009990009	human	human	False
1861	DENND2D	Dennd2d	neither					0.0007192820044241	0.0049672322908945	0.2562169565301463	0.0015984727734414	0.1518481518481518	0.0009990009990009	neither	neither	False
1862	DENND6A	Dennd6a	neither		2301.0		83.852850322943	0.0050094133513867	0.0758897809752547	0.071845123739584	0.0015984727734414	0.0349650349650349	0.0009990009990009	both	both	True
1863	PTPRJ	Ptprj	both	328.0	195.0	97.36905623944004	98.63802302723954	0.0440878978400987	0.1565883672178682	0.0032017913820134	0.0015984727734414	0.0009990009990009	0.0009990009990009	both	both	True
1864	DEPTOR	Deptor	neither	2077.0	11386.0	83.29712768525224	20.07160909856782	0.0141397527206801	0.0143163180608882	0.0032017913820134	0.0015984727734414	0.0009990009990009	0.0009990009990009	both	both	True
1865	DEPDC7	Depdc7	neither		7764.0		45.499859590002806	0.0035823291797422	0.0321442176628659	0.0032017913820134	0.0015984727734414	0.0009990009990009	0.0009990009990009	mouse	mouse	False
1866	TWIST2	Twist2	neither	2307.0	5517.0	81.4466167833293	61.27492277450154	0.0132060769789532	0.0487791798989953	0.0032017913820134	0.0015984727734414	0.0009990009990009	0.0009990009990009	both	both	True
1867	DESI1	Desi1	neither	10229.0	3174.0	17.708584761445007	77.72395394552092	0.0029959083414505	0.0688965913126429	0.0173841287305732	0.0015984727734414	0.0069930069930069	0.0009990009990009	both	both	True
1868	GLI1	Gli1	neither	4412.0	10034.0	64.51041918094779	29.563324908733502	0.0083607615873577	0.0199215860597414	0.0032017913820134	0.0015984727734414	0.0009990009990009	0.0009990009990009	both	both	True
1869	FGF20	Fgf20	neither					0.0006404978994759	0.0026041573559876	0.3175502627410204	0.7233619105939988	0.1978021978021978	0.7012987012987013	neither	neither	False
1870	KCTD8	Kctd8	human	146.0	1796.0	98.8333735618312	87.39820275203594	0.0660989828907832	0.0800132862076776	0.0032017913820134	0.0015984727734414	0.0009990009990009	0.0009990009990009	both	both	True
1871	GSDME	Gsdme	neither	6416.0	7549.0	48.38683723549762	47.00926705981466	0.0059055420765592	0.0336240740849371	0.0032017913820134	0.0015984727734414	0.0009990009990009	0.0009990009990009	both	both	True
1872	WHRN	Whrn	neither	5744.0	13028.0	53.79354734894199	8.543948329121033	0.0066604832020324	0.0089779352922894	0.0032017913820134	0.0015984727734414	0.0009990009990009	0.0009990009990009	both	both	True
1873	PJVK	Pjvk	neither	9632.0		22.511867406871023		0.0033539440228753	0.0027002932136062	0.0032017913820134	0.2236359256013379	0.0009990009990009	0.1828171828171828	human	human	False
1874	HAS2	Has2	neither	5026.0	11839.0	59.57035964277095	16.891322662173547	0.0074770606754273	0.0126834922145031	0.0032017913820134	0.0015984727734414	0.0009990009990009	0.0009990009990009	both	both	True
1875	DGAT1	Dgat1	neither	11231.0	9318.0	9.646793788719927	34.59000280819994	0.0024159550508977	0.0234363498495422	0.0083018801832015	0.0015984727734414	0.0029970029970029	0.0009990009990009	both	both	True
1876	ESS2	Ess2	neither	12153.0	11354.0	2.228658781881085	20.2962650940747	0.0018012109754703	0.0144360819837889	0.0129501297062039	0.0015984727734414	0.0049950049950049	0.0009990009990009	both	both	True
1877	ENPP1	Enpp1	neither	1301.0	10804.0	89.5405905543487	24.1575400168492	0.0192756140946208	0.0164863264500387	0.0032017913820134	0.0015984727734414	0.0009990009990009	0.0009990009990009	both	both	True
1878	HAND2	Hand2	mouse	4297.0	18.0	65.43567463190925	99.88065150238695	0.0085472932304155	0.3015343147821907	0.0032017913820134	0.0015984727734414	0.0009990009990009	0.0009990009990009	both	both	True
1879	DNAH11	Dnah11	neither	10132.0		18.489017620082063		0.0030581747454225	0.0039980024948391	0.0032017913820134	0.0015984727734414	0.0009990009990009	0.0009990009990009	human	human	False
1880	DHDH	Dhdh	neither		12249.0		14.012917719741647	0.0006581726647374	0.0112645997945544	0.3579891432617417	0.0015984727734414	0.2307692307692307	0.0009990009990009	mouse	mouse	False
1881	QDPR	Qdpr	neither		11114.0		21.981185060376298	0.0005080211740191	0.0154126077269602	0.6758817121604344	0.0015984727734414	0.5504495504495505	0.0009990009990009	both	both	True
1882	DHRS13	Dhrs13	neither		14134.0		0.7792754844144903	0.0046922217014806	0.005667275628532	0.0032017913820134	0.0015984727734414	0.0009990009990009	0.0009990009990009	mouse	mouse	False
1883	DHRS2	Dhrs2	neither					0.0006035495545009	0.0027398580009454	0.6619585650581739	0.0993726118040466	0.5354645354645354	0.0719280719280719	neither	neither	False
1884	DHRS3	Dhrs3	neither	6646.0	6604.0	46.53632633357471	53.64363942712721	0.0056834793178739	0.0399455559257302	0.0032017913820134	0.0015984727734414	0.0009990009990009	0.0009990009990009	both	both	True
1885	DHRS7C	Dhrs7c	neither					0.000619272609498	0.0027002967359084	0.5317454293911131	0.1829486013818692	0.3876123876123876	0.1418581418581418	neither	neither	False
1886	CYB5R1	Cyb5r1	neither		10240.0		28.117101937657964	0.0013970490720023	0.0189464911120016	0.1819098930294541	0.0015984727734414	0.1018981018981019	0.0009990009990009	both	both	True
1887	DIABLO	Diablo	neither		8907.0		37.47542825049143	0.0008916856860203	0.0255846505614432	0.3136428533253929	0.0015984727734414	0.1948051948051948	0.0009990009990009	mouse	mouse	False
1888	DIAPH2	Diaph2	neither	3060.0	2024.0	75.38820500442513	85.79752878404943	0.0109237832774176	0.0781246892575247	0.0058330228002429	0.0015984727734414	0.0019980019980019	0.0009990009990009	both	both	True
1889	DKK3	Dkk3	neither		5646.0		60.36927829261444	0.0031235045533162	0.047677439196065	0.0626987755385487	0.0015984727734414	0.0299700299700299	0.0009990009990009	both	both	True
1890	SCN1A	Scn1a	neither					0.0006462521946511	0.0027632576943277	0.3960944715661695	0.3660864682762493	0.2657342657342657	0.3256743256743257	neither	neither	False
1891	SCN2A	Scn2a	neither		11808.0		17.108958157820837	0.0015065277031058	0.0127850611464217	0.0151750260370549	0.0015984727734414	0.0059940059940059	0.0009990009990009	mouse	mouse	False
1892	SCN3A	Scn3a	neither					0.0005608976147681	0.0033563716637723	0.8996025710556076	0.0194704049844235	0.8311688311688312	0.0129870129870129	neither	neither	False
1893	SCN9A	Scn9a	neither					0.0013209690277838	0.0028911962260943	0.0032017913820134	0.023798090203261	0.0009990009990009	0.0159840159840159	neither	neither	False
1894	SCN7A	Scn7a	neither		10622.0		25.43527099129458	0.0071028819018356	0.0171984325426151	0.0032017913820134	0.0015984727734414	0.0009990009990009	0.0009990009990009	mouse	mouse	False
1895	CACNB1	Cacnb1	neither		11476.0		19.43976411120472	0.0014091555617092	0.0139734246552847	0.1017171579611998	0.0015984727734414	0.0519480519480519	0.0009990009990009	both	both	True
1896	DIP2B	Dip2b	neither	5051.0	2924.0	59.369217153431485	79.47907891041842	0.0074447563809756	0.0708932970446047	0.0216627946833223	0.0015984727734414	0.0089910089910089	0.0009990009990009	both	both	True
1897	DIP2C	Dip2c	neither		5171.0		63.70401572591968	0.006728060544952	0.0516459555551236	0.0515605321259029	0.0015984727734414	0.0239760239760239	0.0009990009990009	both	both	True
1898	DIRAS1	Diras1	neither					0.0005316979105881	0.0026805037751365	0.7508687036052023	0.3365097491025312	0.6303696303696303	0.2927072927072927	neither	neither	False
1899	SLC49A4	Slc49a4	neither	5689.0	3859.0	54.23606082548878	72.91491154170177	0.0067136460210144	0.0631783665063072	0.0032017913820134	0.0015984727734414	0.0009990009990009	0.0009990009990009	both	both	True
1900	PARK7	Park7	neither	4524.0	6130.0	63.60930082870706	56.97135636057288	0.0082044816662398	0.0434502188228671	0.0032017913820134	0.0015984727734414	0.0009990009990009	0.0009990009990009	both	both	True
1901	CENPL	Cenpl	neither		9850.0		30.855096882898064	0.0012234023121309	0.0207817808950536	0.1381971839309723	0.0015984727734414	0.0739260739260739	0.0009990009990009	both	both	True
1902	NEK1	Nek1	neither	3714.0	2880.0	70.12631748330517	79.78798090424038	0.0095150740872163	0.0712531373189002	0.0032017913820134	0.0015984727734414	0.0009990009990009	0.0009990009990009	both	both	True
1903	ADGB	Adgb	neither		11679.0		18.014602639707945	0.0006474413965529	0.0132602044233294	0.2702016536603002	0.0015984727734414	0.1618381618381618	0.0009990009990009	mouse	mouse	False
1904	ARMC2	Armc2	neither	7267.0	12897.0	41.539946898382816	9.463633810727323	0.0051275300807052	0.0093503394245066	0.0058330228002429	0.0015984727734414	0.0019980019980019	0.0009990009990009	both	both	True
1905	ITSN2	Itsn2	neither	5786.0	2261.0	53.45562796685172	84.13367031732659	0.0066033041329549	0.0761873764483613	0.0106811448007053	0.0015984727734414	0.0039960039960039	0.0009990009990009	both	both	True
1906	NCOA1	Ncoa1	mouse	2091.0	1039.0	83.18448789122213	92.71272114574558	0.014091289706295	0.091160836690721	0.0032017913820134	0.0015984727734414	0.0009990009990009	0.0009990009990009	both	both	True
1907	SYTL3	Sytl3	neither	11454.0		7.852602783812053		0.0022711810710112	0.0082386584027317	0.0032017913820134	0.0015984727734414	0.0009990009990009	0.0009990009990009	human	human	False
1908	SCML4	Scml4	neither					0.0007219638392813	0.0053581978295168	0.3085545070488237	0.0015984727734414	0.1908091908091908	0.0009990009990009	neither	neither	False
1909	SH2B3	Sh2b3	neither	5156.0	10059.0	58.52441869820581	29.387812412243758	0.0073189675171987	0.0198151126348065	0.0032017913820134	0.0015984727734414	0.0009990009990009	0.0009990009990009	both	both	True
1910	NOC2L	Noc2l	neither	8872.0	5900.0	28.62659908279025	58.58607132827858	0.0038442803060894	0.0455120678422222	0.0106811448007053	0.0015984727734414	0.0039960039960039	0.0009990009990009	both	both	True
1911	RBM48	Rbm48	neither	9621.0	9852.0	22.600370102180385	30.84105588317888	0.0033620281208157	0.0207737390429609	0.0032017913820134	0.0015984727734414	0.0009990009990009	0.0009990009990009	both	both	True
1912	DKK1	Dkk1	neither					0.0015176052074887	0.0026804615035997	0.0173841287305732	0.3845039341996745	0.0069930069930069	0.3446553446553446	neither	neither	False
1913	TNFSF10	Tnfsf10	neither					0.0007455542833817	0.0025978773318685	0.3921479933333135	0.7298207432025058	0.2617382617382617	0.7082917082917083	neither	neither	False
1914	DLG1	Dlg1	neither	3425.0	3656.0	72.45152466006918	74.34007301319853	0.0100775422334318	0.0649036178815523	0.0032017913820134	0.0015984727734414	0.0009990009990009	0.0009990009990009	both	both	True
1915	MPP7	Mpp7	neither	11810.0	4246.0	4.988333735618312	70.19797809604043	0.002061003505162	0.0598188688419769	0.0058330228002429	0.0015984727734414	0.0019980019980019	0.0009990009990009	both	both	True
1916	DLG4	Dlg4	neither	4731.0	3537.0	61.94384101697643	75.17551249648974	0.0078991129933352	0.0658585344113813	0.0032017913820134	0.0015984727734414	0.0009990009990009	0.0009990009990009	both	both	True
1917	DLG5	Dlg5	neither	3659.0	2010.0	70.56883095985197	85.89581578208369	0.0096193419465406	0.0782077028090757	0.0032017913820134	0.0015984727734414	0.0009990009990009	0.0009990009990009	both	both	True
1918	DLGAP1	Dlgap1	neither	8163.0	5846.0	34.331000080456995	58.96517832069643	0.0043739799377906	0.0459617875231288	0.0058330228002429	0.0015984727734414	0.0019980019980019	0.0009990009990009	both	both	True
1919	DLGAP4	Dlgap4	neither	1512.0	3011.0	87.84294794432375	78.86829542263409	0.01749777585924	0.0701749621986906	0.0032017913820134	0.0015984727734414	0.0009990009990009	0.0009990009990009	both	both	True
1920	HJV	Hjv	neither					0.0009044493576491	0.0026805143422387	0.0826270899317365	0.328541822977435	0.0409590409590409	0.2837162837162837	neither	neither	False
1921	DLX1	Dlx1	neither					0.0005883417083029	0.0026804157062131	0.8971565731957333	0.4912890904009192	0.8281718281718282	0.4515484515484515	neither	neither	False
1922	DLX3	Dlx3	neither					0.0006404739155787	0.0032054444541034	0.2138102274704168	0.0031490820425844	0.1228771228771228	0.0019980019980019	neither	neither	False
1923	DLX5	Dlx5	neither					0.0005660018298307	0.0027200262909391	0.9720222174852092	0.3029170286853502	0.955044955044955	0.2567432567432567	neither	neither	False
1924	DLX6	Dlx6	neither					0.0006032436135881	0.0026804932076199	0.639807753363989	0.4877487347461871	0.5024975024975025	0.4475524475524475	neither	neither	False
1925	DLX4	Dlx4	neither					0.0005957891664836	0.0027200051540196	0.8256658143744984	0.2111952912448347	0.7342657342657343	0.1708291708291708	neither	neither	False
1926	PLP1	Plp1	neither		11830.0		16.954507160909856	0.000842945911238	0.0127243139431827	0.3910434474939562	0.0015984727734414	0.2607392607392607	0.0009990009990009	both	both	True
1927	GPM6A	Gpm6a	neither					0.0005883462012229	0.0024848859079198	0.9345820716850928	0.7962519067334932	0.8811188811188811	0.7822177822177823	neither	neither	False
1928	DMBX1	Dmbx1	neither					0.0005883462012192	0.0027200756072759	0.9206199760181196	0.1970042448230367	0.8601398601398601	0.1568431568431568	neither	neither	False
1929	GPM6B	Gpm6b	neither	4788.0	4660.0	61.485236141282485	67.29149115417017	0.0078178456292117	0.0561392858215623	0.0032017913820134	0.0015984727734414	0.0009990009990009	0.0009990009990009	both	both	True
1930	DMRTA2	Dmrta2	neither					0.0005515283415841	0.0040354563277844	0.9848744572761556	0.0015984727734414	0.974025974025974	0.0009990009990009	neither	neither	False
1931	DNAH9	Dnah9	neither	7921.0	11411.0	36.278059377262856	19.896096602078067	0.0045642780203485	0.0142151340956109	0.0032017913820134	0.0015984727734414	0.0009990009990009	0.0009990009990009	both	both	True
1932	DNAI1	Dnai1	neither					0.0006661433152114	0.0026261926411382	0.4965965373851165	0.619575328980049	0.3556443556443556	0.5874125874125874	neither	neither	False
1933	DNAJA1	Dnaja1	human	429.0	2337.0	96.55644058250866	83.60011232799775	0.0372031347868808	0.0756737171270716	0.0032017913820134	0.0015984727734414	0.0009990009990009	0.0009990009990009	both	both	True
1934	DNAJA2	Dnaja2	mouse	7377.0	355.0	40.65491994528925	97.51474304970516	0.0050248360050568	0.1281265655026016	0.0058330228002429	0.0015984727734414	0.0019980019980019	0.0009990009990009	both	both	True
1935	DNAJC21	Dnajc21	neither	7410.0	6071.0	40.389411859361175	57.38556585228868	0.0049970786450668	0.0440573845582576	0.0058330228002429	0.0015984727734414	0.0019980019980019	0.0009990009990009	both	both	True
1936	DNAJB1	Dnajb1	human	609.0	10473.0	95.10821465926462	26.48132547037349	0.0312531119807555	0.0177901013829873	0.0032017913820134	0.0015984727734414	0.0009990009990009	0.0009990009990009	both	both	True
1937	DNAJB12	Dnajb12	neither	10154.0	8339.0	18.312012229463352	41.46307217073856	0.0030482258034607	0.0289201115752579	0.0279572825698284	0.0015984727734414	0.0119880119880119	0.0009990009990009	both	both	True
1938	DNAJB6	Dnajb6	human	1020.0	2180.0	91.80143213452408	84.70233080595338	0.0228332218317826	0.076858935475955	0.0032017913820134	0.0015984727734414	0.0009990009990009	0.0009990009990009	both	both	True
1939	DNAJC11	Dnajc11	neither	8993.0	3307.0	27.65306943438732	76.79022746419545	0.0037599529144862	0.0678602811404696	0.0279572825698284	0.0015984727734414	0.0119880119880119	0.0009990009990009	both	both	True
1940	DNAJC3	Dnajc3	mouse	4339.0	912.0	65.09775524981897	93.6043246279135	0.0084892698331251	0.0945880010602051	0.0032017913820134	0.0015984727734414	0.0009990009990009	0.0009990009990009	both	both	True
1941	POLB	Polb	mouse	4837.0	1381.0	61.09099686217717	90.3117101937658	0.0077420025495069	0.0845247794439449	0.0032017913820134	0.0015984727734414	0.0009990009990009	0.0009990009990009	both	both	True
1942	DNASE1L3	Dnase1l3	neither					0.0006330369463055	0.0042571790834298	0.3661926226365254	0.0015984727734414	0.2377622377622377	0.0009990009990009	neither	neither	False
1943	DNM2	Dnm2	neither	4679.0	2225.0	62.36221739480248	84.38640831227183	0.0079734336444818	0.076436693051904	0.0032017913820134	0.0015984727734414	0.0009990009990009	0.0009990009990009	both	both	True
1944	DNM3	Dnm3	neither		4370.0		69.32743611345128	0.0038803907387952	0.0587017779188676	0.2063313763356369	0.0015984727734414	0.1178821178821178	0.0009990009990009	both	both	True
1945	TRDMT1	Trdmt1	neither	7533.0	10924.0	39.39979081181109	23.3150800336984	0.0048877643470868	0.0160474377785677	0.0083018801832015	0.0015984727734414	0.0029970029970029	0.0009990009990009	both	both	True
1946	DNMT3A	Dnmt3a	neither	4529.0	1789.0	63.56907233083917	87.44734625105308	0.0081900697403085	0.0800816365638996	0.0032017913820134	0.0015984727734414	0.0009990009990009	0.0009990009990009	both	both	True
1947	DOCK9	Dock9	neither	5577.0	4124.0	55.1371791777295	71.05447907891042	0.0068381836574462	0.0608209054227435	0.0032017913820134	0.0015984727734414	0.0009990009990009	0.0009990009990009	both	both	True
1948	EYA1	Eya1	neither	11030.0	8973.0	11.263979403009092	37.01207525975849	0.0025446876687071	0.0252396937606249	0.0032017913820134	0.0015984727734414	0.0009990009990009	0.0009990009990009	both	both	True
1949	DOK7	Dok7	neither	2194.0		82.3557808351436		0.0136824221943154	0.0027596086918579	0.0032017913820134	0.0732524068647969	0.0009990009990009	0.0519480519480519	human	human	False
1950	CYP26B1	Cyp26b1	neither		7692.0		46.00533557989328	0.0018128901738705	0.0326745824061938	0.0032017913820134	0.0015984727734414	0.0009990009990009	0.0009990009990009	mouse	mouse	False
1951	COPB2	Copb2	neither	2880.0	1462.0	76.83643092766917	89.74304970513901	0.0113571616427341	0.0835287215036633	0.0032017913820134	0.0015984727734414	0.0009990009990009	0.0009990009990009	both	both	True
1952	DOP1A	Dop1a	neither	5538.0	2860.0	55.45096146109905	79.92839090143218	0.0068904712881758	0.0713856721941144	0.0058330228002429	0.0015984727734414	0.0019980019980019	0.0009990009990009	both	both	True
1953	DOP1B	Dop1b	neither	5647.0	7617.0	54.573980207579055	46.53187306936254	0.0067661611971912	0.0331743439415415	0.0032017913820134	0.0015984727734414	0.0009990009990009	0.0009990009990009	both	both	True
1954	CACNA2D3	Cacna2d3	neither	3399.0	5813.0	72.66071284898223	59.1968548160629	0.0101391905084677	0.0462563348396936	0.0032017913820134	0.0015984727734414	0.0009990009990009	0.0009990009990009	both	both	True
1955	CBARP	Cbarp	neither		12842.0		9.849761303004774	0.0043228960426875	0.009514617655429	0.0032017913820134	0.0015984727734414	0.0009990009990009	0.0009990009990009	mouse	mouse	False
1956	DNAJC24	Dnajc24	neither	9366.0	6730.0	24.652023493442755	52.75905644481888	0.0035101198185858	0.0390321378238016	0.0420288510842342	0.0015984727734414	0.0189810189810189	0.0009990009990009	both	both	True
1957	DPYD	Dpyd	human	204.0	6145.0	98.36672298656369	56.86604886267902	0.0566086184357477	0.0433623031393326	0.0032017913820134	0.0015984727734414	0.0009990009990009	0.0009990009990009	both	both	True
1958	OR51E1	Or51e1	neither					0.000596086015662	0.0024555616628307	0.7874634590501749	0.9723278133770814	0.6753246753246753	0.971028971028971	neither	neither	False
1959	OR52B2	Or52b2	neither					0.0005883486972232	0.0029167739536092	0.9603473041802264	0.0589063532657106	0.936063936063936	0.0409590409590409	neither	neither	False
1960	OR4P4	Or4p4	neither					0.0005883491964212	0.0027398615232476	0.947092801151632	0.0745402014795526	0.913086913086913	0.0529470529470529	neither	neither	False
1961	OR2A2	Or2a52	neither					0.0005857527875562	0.0026805108199365	0.8463471119055955	0.3540277728405275	0.7622377622377622	0.3126873126873127	neither	neither	False
1962	OR2A5	Or2a5	neither					0.0005943516948313	0.0027398615232476	0.6728805639718947	0.0589063532657106	0.5474525474525475	0.0409590409590409	neither	neither	False
1963	OR1I1	Or1i2	neither					0.0006200190701983	0.0027002756012898	0.5786110995114211	0.2687410632932126	0.4325674325674326	0.2247752247752247	neither	neither	False
1964	OR1M1	Or1m1	neither					0.0006430147720272	0.002720079129578	0.2811595738904186	0.1802218970531033	0.1698301698301698	0.1388611388611388	neither	neither	False
1965	OR2AT4	Or2at4	neither					0.0006640047873146	0.0027596227822985	0.2033215303195548	0.1032907447557813	0.1158841158841158	0.0749250749250749	neither	neither	False
1966	OR13D1	Or13d1	neither					0.0006106885757669	0.0027002967359084	0.6380187498769644	0.1894558638678785	0.4995004995004995	0.1488511488511488	neither	neither	False
1967	TNFRSF21	Tnfrsf21	both	1054.0	489.0	91.52787834902244	96.57399606852007	0.0222153783041578	0.1148801540002457	0.0032017913820134	0.0015984727734414	0.0009990009990009	0.0009990009990009	both	both	True
1968	GLB1L3	Glb1l3	neither					0.0006332970531318	0.0024835442507692	0.4679834872915084	0.8587211297004783	0.3296703296703296	0.8501498501498501	neither	neither	False
1969	GLB1L2	Glb1l2	neither					0.0003116205132479	0.0028628192742748	0.9287624883217884	0.1875950280936771	0.8721278721278721	0.1468531468531468	neither	neither	False
1970	PLVAP	Plvap	neither					0.0005342718758462	0.0107000294703776	0.9430084277203994	0.0015984727734414	0.8981018981018981	0.0009990009990009	neither	neither	False
1971	FECH	Fech	neither		4449.0		68.77281662454367	0.0016820629906577	0.0581148806580227	0.1284385847727234	0.0015984727734414	0.0679320679320679	0.0009990009990009	both	both	True
1972	ADAR	Adar	neither	3017.0	4520.0	75.73417008608898	68.27436113451277	0.0110128711369474	0.0573575318554735	0.0032017913820134	0.0015984727734414	0.0009990009990009	0.0009990009990009	both	both	True
1973	ADPGK	Adpgk	neither	6067.0	6853.0	51.19478638667631	51.89553496208929	0.0062897068572942	0.0381147503649641	0.0032017913820134	0.0015984727734414	0.0009990009990009	0.0009990009990009	both	both	True
1974	COL4A5	Col4a5	human	1153.0	3117.0	90.73135409123825	78.12412243751756	0.0209244914814381	0.0693865254127472	0.0032017913820134	0.0015984727734414	0.0009990009990009	0.0009990009990009	both	both	True
1975	RGMB	Rgmb	neither	9419.0	10925.0	24.225601416043123	23.308059533838808	0.0034858336961822	0.0160464930989083	0.0058330228002429	0.0015984727734414	0.0019980019980019	0.0009990009990009	both	both	True
1976	DRAM2	Dram2	neither	9373.0	6385.0	24.59570359642771	55.181128896377416	0.0035064339801991	0.041485508343614	0.0129501297062039	0.0015984727734414	0.0049950049950049	0.0009990009990009	both	both	True
1977	DRAXIN	Draxin	neither		8786.0		38.32490873350183	0.0010020600475219	0.0261963903588635	0.071845123739584	0.0015984727734414	0.0349650349650349	0.0009990009990009	mouse	mouse	False
1978	RBM45	Rbm45	neither	6669.0	9081.0	46.35127524338241	36.25386127492277	0.005656334473286	0.0246039566932816	0.0032017913820134	0.0015984727734414	0.0009990009990009	0.0009990009990009	both	both	True
1979	DRD2	Drd2	neither					0.0005116483011928	0.0027794157434847	0.9496064002720596	0.0408367363946994	0.918081918081918	0.0279720279720279	neither	neither	False
1980	DRD4	Drd4	neither		4049.0		71.58101656837968	0.0008724600429318	0.0616433848689195	0.3021273205322285	0.0015984727734414	0.1858141858141858	0.0009990009990009	mouse	mouse	False
1981	FADS2	Fads2	neither	7026.0	6060.0	43.47896049561509	57.46279135074417	0.0053455534297233	0.0441500144032913	0.0032017913820134	0.0015984727734414	0.0009990009990009	0.0009990009990009	both	both	True
1982	FADS1	Fads1	neither	4033.0	7561.0	67.55973931933381	46.92502106149958	0.0089405328751832	0.033540935872397	0.0032017913820134	0.0015984727734414	0.0009990009990009	0.0009990009990009	both	both	True
1983	FADS3	Fads3	neither	3780.0	2336.0	69.59530131144903	83.60713282785734	0.0093749723411578	0.0756756744341287	0.0032017913820134	0.0015984727734414	0.0009990009990009	0.0009990009990009	both	both	True
1984	SUFU	Sufu	neither	7216.0	4899.0	41.95027757663529	65.61359168772817	0.0051755844997329	0.0539787272778284	0.0173841287305732	0.0015984727734414	0.0069930069930069	0.0009990009990009	both	both	True
1985	SRF	Srf	neither	7616.0	8852.0	38.73199774720412	37.861555742768886	0.0048265979943784	0.025866351690428	0.0032017913820134	0.0015984727734414	0.0009990009990009	0.0009990009990009	both	both	True
1986	EPX	Epx	neither					0.0007627694221808	0.0024967761930142	0.2603915043151597	0.8604812700132869	0.1548451548451548	0.8521478521478522	neither	neither	False
1987	MPO	Mpo	neither					0.0005808912547944	0.0027596227822985	0.9391489171645376	0.1019709126987251	0.8891108891108891	0.0739260739260739	neither	neither	False
1988	LPO	Lpo	neither					0.0006545414489469	0.0026805037751381	0.5044962234142271	0.3381000252142391	0.3626373626373626	0.2947052947052947	neither	neither	False
1989	DRGX	Drgx	neither					0.0010241584337441	0.0026804791171759	0.0032017913820134	0.3964828999892113	0.0009990009990009	0.3566433566433566	neither	neither	False
1990	LGALS2	Lgals2	neither	10277.0		17.322391181913268		0.0029673107027303	0.0033198850352819	0.0032017913820134	0.0136403789860217	0.0009990009990009	0.0089910089910089	human	human	False
1991	LGALS1	Lgals1	human	94.0	8232.0	99.25174993965726	42.21426565571469	0.08067974963636	0.0295070478162735	0.0032017913820134	0.0015984727734414	0.0009990009990009	0.0009990009990009	both	both	True
1992	LGALS3	Lgals3	mouse	3321.0	141.0	73.2882774157213	99.0171300196574	0.0103022556695226	0.1714486152828391	0.0032017913820134	0.0015984727734414	0.0009990009990009	0.0009990009990009	both	both	True
1993	HK1	Hk1	human	1062.0	7199.0	91.46351275243384	49.46644201067116	0.0221264949622761	0.0359137311831008	0.0032017913820134	0.0015984727734414	0.0009990009990009	0.0009990009990009	both	both	True
1994	HK2	Hk2	both	440.0	53.0	96.4679378871993	99.63493400730133	0.0369814285352441	0.2275666294276215	0.0032017913820134	0.0015984727734414	0.0009990009990009	0.0009990009990009	both	both	True
1995	IL4R	Il4ra	human	577.0	1529.0	95.36567704561912	89.27267621454648	0.032043121942576	0.082909137203031	0.0032017913820134	0.0015984727734414	0.0009990009990009	0.0009990009990009	both	both	True
1996	CHRM3	Chrm3	neither		11661.0		18.140971637180566	0.0008710037900163	0.0133039366219269	0.1927085300267852	0.0015984727734414	0.1088911088911089	0.0009990009990009	mouse	mouse	False
1997	FSTL5	Fstl5	neither					0.0018134618425932	0.0027610231467679	0.0032017913820134	0.2373784560019378	0.0009990009990009	0.1958041958041958	neither	neither	False
1998	UBE2V2	Ube2v2	neither	4776.0	5290.0	61.581784536165415	62.86857624262847	0.0078444835845208	0.0506064092418467	0.0032017913820134	0.0015984727734414	0.0009990009990009	0.0009990009990009	both	both	True
[truncated: 13,103 more rows]
